# Supplementary material for: Base-Mediated Rearrangement of α-Dithioacetyl Propargylamines via Expansion of Dithioacetyl Ring: Synthesis of Medium-Sized S,S-Heterocycles
Source: Org Lett. 2023 May 26;25(22):4028–32. doi: 10.1021/acs.orglett.3c01118 (PMC10262264; doi:10.1021/acs.orglett.3c01118)
Supplement: Supplementary file 1 — ol3c01118_si_001.zip [file ol3c01118_si_001.zip]

Archive with 489 entries (406 files):
- 1H-NMR/
- 1H-NMR/1'a_PROTON_01.fid/
- 1H-NMR/1'a_PROTON_01.fid/BY_1017_PROTON_01.mnova
- 1H-NMR/1'a_PROTON_01.fid/fid
- 1H-NMR/1'a_PROTON_01.fid/log
- 1H-NMR/1'a_PROTON_01.fid/procpar
- 1H-NMR/1'a_PROTON_01.fid/text
- 1H-NMR/1'b_PROTON_01.fid/
- 1H-NMR/1'b_PROTON_01.fid/BY_1310_PROTON_01.mnova
- 1H-NMR/1'b_PROTON_01.fid/fid
- 1H-NMR/1'b_PROTON_01.fid/log
- 1H-NMR/1'b_PROTON_01.fid/Mestre1.mrc
- 1H-NMR/1'b_PROTON_01.fid/procpar
- 1H-NMR/1'b_PROTON_01.fid/text
- 1H-NMR/1'c_PROTON_01.fid/
- 1H-NMR/1'c_PROTON_01.fid/BY_2028_PROTON_01.mnova
- 1H-NMR/1'c_PROTON_01.fid/fid
- 1H-NMR/1'c_PROTON_01.fid/log
- 1H-NMR/1'c_PROTON_01.fid/procpar
- 1H-NMR/1'c_PROTON_01.fid/text
- 1H-NMR/1'd_PROTON_01.fid/
- 1H-NMR/1'd_PROTON_01.fid/BY_1307_PROTON_01.mnova
- 1H-NMR/1'd_PROTON_01.fid/fid
- 1H-NMR/1'd_PROTON_01.fid/fort.666
- 1H-NMR/1'd_PROTON_01.fid/log
- 1H-NMR/1'd_PROTON_01.fid/procpar
- 1H-NMR/1'd_PROTON_01.fid/text
- 1H-NMR/1'e_PROTON_01.fid/
- 1H-NMR/1'e_PROTON_01.fid/BY_1324_PROTON_01.mnova
- 1H-NMR/1'e_PROTON_01.fid/fid
- 1H-NMR/1'e_PROTON_01.fid/log
- 1H-NMR/1'e_PROTON_01.fid/procpar
- 1H-NMR/1'e_PROTON_01.fid/text
- 1H-NMR/1'f_PROTON_01.fid/
- 1H-NMR/1'f_PROTON_01.fid/BY_1402_PROTON_01.mnova
- 1H-NMR/1'f_PROTON_01.fid/fid
- 1H-NMR/1'f_PROTON_01.fid/log
- 1H-NMR/1'f_PROTON_01.fid/procpar
- 1H-NMR/1'f_PROTON_01.fid/text
- 1H-NMR/1'g_PROTON_01.fid/
- 1H-NMR/1'g_PROTON_01.fid/BY_1135_PROTON_01.mnova
- 1H-NMR/1'g_PROTON_01.fid/fid
- 1H-NMR/1'g_PROTON_01.fid/log
- 1H-NMR/1'g_PROTON_01.fid/Mestre2.mrc
- 1H-NMR/1'g_PROTON_01.fid/procpar
- 1H-NMR/1'g_PROTON_01.fid/text
- 1H-NMR/1'h_PROTON_01.fid/
- 1H-NMR/1'h_PROTON_01.fid/BY_1179_PROTON_01.mnova
- 1H-NMR/1'h_PROTON_01.fid/fid
- 1H-NMR/1'h_PROTON_01.fid/log
- 1H-NMR/1'h_PROTON_01.fid/procpar
- 1H-NMR/1'h_PROTON_01.fid/text
- 1H-NMR/1'i_PROTON_01.fid/
- 1H-NMR/1'i_PROTON_01.fid/BY_1521_PROTON_01.mnova
- 1H-NMR/1'i_PROTON_01.fid/fid
- 1H-NMR/1'i_PROTON_01.fid/log
- 1H-NMR/1'i_PROTON_01.fid/procpar
- 1H-NMR/1'i_PROTON_01.fid/text
- 1H-NMR/1a-PROTON_01.fid/
- 1H-NMR/1a-PROTON_01.fid/fid
- 1H-NMR/1a-PROTON_01.fid/log
- 1H-NMR/1a-PROTON_01.fid/procpar
- 1H-NMR/1a-PROTON_01.fid/text
- 1H-NMR/1aa_PROTON_01.fid/
- 1H-NMR/1aa_PROTON_01.fid/fid
- 1H-NMR/1aa_PROTON_01.fid/log
- 1H-NMR/1aa_PROTON_01.fid/procpar
- 1H-NMR/1aa_PROTON_01.fid/text
- 1H-NMR/1ab_PROTON_01.fid/
- 1H-NMR/1ab_PROTON_01.fid/fid
- 1H-NMR/1ab_PROTON_01.fid/log
- 1H-NMR/1ab_PROTON_01.fid/procpar
- 1H-NMR/1ab_PROTON_01.fid/text
- 1H-NMR/1ac_PROTON_01.fid/
- 1H-NMR/1ac_PROTON_01.fid/BY_1708_PROTON_01.mnova
- 1H-NMR/1ac_PROTON_01.fid/fid
- 1H-NMR/1ac_PROTON_01.fid/fort.666
- 1H-NMR/1ac_PROTON_01.fid/log
- 1H-NMR/1ac_PROTON_01.fid/procpar
- 1H-NMR/1ac_PROTON_01.fid/text
- 1H-NMR/1ad_PROTON_01.fid/
- 1H-NMR/1ad_PROTON_01.fid/BY_1724_PROTON_01.mnova
- 1H-NMR/1ad_PROTON_01.fid/fid
- 1H-NMR/1ad_PROTON_01.fid/fort.666
- 1H-NMR/1ad_PROTON_01.fid/log
- 1H-NMR/1ad_PROTON_01.fid/procpar
- 1H-NMR/1ad_PROTON_01.fid/text
- 1H-NMR/1b_PROTON_01.fid/
- 1H-NMR/1b_PROTON_01.fid/fid
- 1H-NMR/1b_PROTON_01.fid/log
- 1H-NMR/1b_PROTON_01.fid/procpar
- 1H-NMR/1b_PROTON_01.fid/text
- 1H-NMR/1c_PROTON_01.fid/
- 1H-NMR/1c_PROTON_01.fid/BY_1761_PROTON_01.mnova
- 1H-NMR/1c_PROTON_01.fid/fid
- 1H-NMR/1c_PROTON_01.fid/log
- 1H-NMR/1c_PROTON_01.fid/procpar
- 1H-NMR/1c_PROTON_01.fid/text
- 1H-NMR/1d_PROTON_01.fid/
- 1H-NMR/1d_PROTON_01.fid/fid
- 1H-NMR/1d_PROTON_01.fid/log
- 1H-NMR/1d_PROTON_01.fid/procpar
- 1H-NMR/1d_PROTON_01.fid/text
- 1H-NMR/1e_PROTON_01.fid/
- 1H-NMR/1e_PROTON_01.fid/BY_1992_PROTON_01.mnova
- 1H-NMR/1e_PROTON_01.fid/fid
- 1H-NMR/1e_PROTON_01.fid/log
- 1H-NMR/1e_PROTON_01.fid/procpar
- 1H-NMR/1e_PROTON_01.fid/text
- 1H-NMR/1f_PROTON_01.fid/
- 1H-NMR/1f_PROTON_01.fid/BY_2035_PROTON_01.mnova
- 1H-NMR/1f_PROTON_01.fid/fid
- 1H-NMR/1f_PROTON_01.fid/log
- 1H-NMR/1f_PROTON_01.fid/procpar
- 1H-NMR/1f_PROTON_01.fid/text
- 1H-NMR/1g_PROTON_01.fid/
- 1H-NMR/1g_PROTON_01.fid/BY_2076_PROTON_01.mnova
- 1H-NMR/1g_PROTON_01.fid/fid
- 1H-NMR/1g_PROTON_01.fid/log
- 1H-NMR/1g_PROTON_01.fid/procpar
- 1H-NMR/1g_PROTON_01.fid/text
- 1H-NMR/1h_PROTON_01.fid/
- 1H-NMR/1h_PROTON_01.fid/fid
- 1H-NMR/1h_PROTON_01.fid/log
- 1H-NMR/1h_PROTON_01.fid/procpar
- 1H-NMR/1h_PROTON_01.fid/text
- 1H-NMR/1i_PROTON_01.fid/
- 1H-NMR/1i_PROTON_01.fid/fid
- 1H-NMR/1i_PROTON_01.fid/log
- 1H-NMR/1i_PROTON_01.fid/procpar
- 1H-NMR/1i_PROTON_01.fid/text
- 1H-NMR/1j_PROTON_01.fid/
- 1H-NMR/1j_PROTON_01.fid/fid
- 1H-NMR/1j_PROTON_01.fid/log
- 1H-NMR/1j_PROTON_01.fid/procpar
- 1H-NMR/1j_PROTON_01.fid/text
- 1H-NMR/1k_PROTON_01.fid/
- 1H-NMR/1k_PROTON_01.fid/fid
- 1H-NMR/1k_PROTON_01.fid/log
- 1H-NMR/1k_PROTON_01.fid/procpar
- 1H-NMR/1k_PROTON_01.fid/text
- 1H-NMR/1l_PROTON_01.fid/
- 1H-NMR/1l_PROTON_01.fid/fid
- 1H-NMR/1l_PROTON_01.fid/log
- 1H-NMR/1l_PROTON_01.fid/procpar
- 1H-NMR/1l_PROTON_01.fid/text
- 1H-NMR/1m_PROTON_01.fid/
- 1H-NMR/1m_PROTON_01.fid/fid
- 1H-NMR/1m_PROTON_01.fid/log
- 1H-NMR/1m_PROTON_01.fid/procpar
- 1H-NMR/1m_PROTON_01.fid/text
- 1H-NMR/1n_PROTON_01.fid/
- 1H-NMR/1n_PROTON_01.fid/fid
- 1H-NMR/1n_PROTON_01.fid/log
- 1H-NMR/1n_PROTON_01.fid/procpar
- 1H-NMR/1n_PROTON_01.fid/text
- 1H-NMR/1o_PROTON_01.fid/
- 1H-NMR/1o_PROTON_01.fid/fid
- 1H-NMR/1o_PROTON_01.fid/log
- 1H-NMR/1o_PROTON_01.fid/procpar
- 1H-NMR/1o_PROTON_01.fid/text
- 1H-NMR/1p_PROTON_01.fid/
- 1H-NMR/1p_PROTON_01.fid/BY_1353_PROTON_01.mnova
- 1H-NMR/1p_PROTON_01.fid/fid
- 1H-NMR/1p_PROTON_01.fid/log
- 1H-NMR/1p_PROTON_01.fid/procpar
- 1H-NMR/1p_PROTON_01.fid/text
- 1H-NMR/1q_PROTON_01.fid/
- 1H-NMR/1q_PROTON_01.fid/BY_1771_PROTON_01.mnova
- 1H-NMR/1q_PROTON_01.fid/fid
- 1H-NMR/1q_PROTON_01.fid/log
- 1H-NMR/1q_PROTON_01.fid/procpar
- 1H-NMR/1q_PROTON_01.fid/text
- 1H-NMR/1r_PROTON_01.fid/
- 1H-NMR/1r_PROTON_01.fid/BY_1795_PROTON_01.mnova
- 1H-NMR/1r_PROTON_01.fid/fid
- 1H-NMR/1r_PROTON_01.fid/fort.666
- 1H-NMR/1r_PROTON_01.fid/log
- 1H-NMR/1r_PROTON_01.fid/procpar
- 1H-NMR/1r_PROTON_01.fid/text
- 1H-NMR/1s_PROTON_01.fid/
- 1H-NMR/1s_PROTON_01.fid/fid
- 1H-NMR/1s_PROTON_01.fid/log
- 1H-NMR/1s_PROTON_01.fid/procpar
- 1H-NMR/1s_PROTON_01.fid/text
- 1H-NMR/1t_PROTON_01.fid/
- 1H-NMR/1t_PROTON_01.fid/BY_1788_PROTON_01.mnova
- 1H-NMR/1t_PROTON_01.fid/fid
- 1H-NMR/1t_PROTON_01.fid/log
- 1H-NMR/1t_PROTON_01.fid/procpar
- 1H-NMR/1t_PROTON_01.fid/text
- 1H-NMR/1u_PROTON_01.fid/
- 1H-NMR/1u_PROTON_01.fid/BY_1785_PROTON_01.mnova
- 1H-NMR/1u_PROTON_01.fid/fid
- 1H-NMR/1u_PROTON_01.fid/log
- 1H-NMR/1u_PROTON_01.fid/procpar
- 1H-NMR/1u_PROTON_01.fid/text
- 1H-NMR/1v_PROTON_01.fid/
- 1H-NMR/1v_PROTON_01.fid/fid
- 1H-NMR/1v_PROTON_01.fid/log
- 1H-NMR/1v_PROTON_01.fid/procpar
- 1H-NMR/1v_PROTON_01.fid/text
- 1H-NMR/1y_PROTON_01.fid/
- 1H-NMR/1y_PROTON_01.fid/BY_2270_PROTON_01.mnova
- 1H-NMR/1y_PROTON_01.fid/fid
- 1H-NMR/1y_PROTON_01.fid/log
- 1H-NMR/1y_PROTON_01.fid/procpar
- 1H-NMR/1y_PROTON_01.fid/text
- 1H-NMR/2a_PROTON_01.fid/
- 1H-NMR/2a_PROTON_01.fid/BY_1850_PROTON_01.mnova
- 1H-NMR/2a_PROTON_01.fid/fid
- 1H-NMR/2a_PROTON_01.fid/fort.666
- 1H-NMR/2a_PROTON_01.fid/log
- 1H-NMR/2a_PROTON_01.fid/procpar
- 1H-NMR/2a_PROTON_01.fid/text
- 1H-NMR/2b_PROTON_01.fid/
- 1H-NMR/2b_PROTON_01.fid/BY_1985_PROTON_01.mnova
- 1H-NMR/2b_PROTON_01.fid/fid
- 1H-NMR/2b_PROTON_01.fid/log
- 1H-NMR/2b_PROTON_01.fid/procpar
- 1H-NMR/2b_PROTON_01.fid/text
- 1H-NMR/2c_PROTON_01.fid/
- 1H-NMR/2c_PROTON_01.fid/BY_2109_PROTON_01.mnova
- 1H-NMR/2c_PROTON_01.fid/fid
- 1H-NMR/2c_PROTON_01.fid/log
- 1H-NMR/2c_PROTON_01.fid/procpar
- 1H-NMR/2c_PROTON_01.fid/text
- 1H-NMR/2d_PROTON_01.fid/
- 1H-NMR/2d_PROTON_01.fid/BY_1937_PROTON_01.mnova
- 1H-NMR/2d_PROTON_01.fid/fid
- 1H-NMR/2d_PROTON_01.fid/log
- 1H-NMR/2d_PROTON_01.fid/procpar
- 1H-NMR/2d_PROTON_01.fid/text
- 1H-NMR/2e_PROTON_01.fid/
- 1H-NMR/2e_PROTON_01.fid/BY_2012_PROTON_01.mnova
- 1H-NMR/2e_PROTON_01.fid/fid
- 1H-NMR/2e_PROTON_01.fid/fort.666
- 1H-NMR/2e_PROTON_01.fid/log
- 1H-NMR/2e_PROTON_01.fid/procpar
- 1H-NMR/2e_PROTON_01.fid/text
- 1H-NMR/2f_PROTON_01.fid/
- 1H-NMR/2f_PROTON_01.fid/BY_2074_PROTON_01.mnova
- 1H-NMR/2f_PROTON_01.fid/fid
- 1H-NMR/2f_PROTON_01.fid/log
- 1H-NMR/2f_PROTON_01.fid/procpar
- 1H-NMR/2f_PROTON_01.fid/text
- 1H-NMR/2g_PROTON_01.fid/
- 1H-NMR/2g_PROTON_01.fid/BY_2062_PROTON_01.mnova
- 1H-NMR/2g_PROTON_01.fid/fid
- 1H-NMR/2g_PROTON_01.fid/log
- 1H-NMR/2g_PROTON_01.fid/procpar
- 1H-NMR/2g_PROTON_01.fid/text
- 1H-NMR/2h_PROTON_01.fid/
- 1H-NMR/2h_PROTON_01.fid/BY_1880_PROTON_01.mnova
- 1H-NMR/2h_PROTON_01.fid/fid
- 1H-NMR/2h_PROTON_01.fid/log
- 1H-NMR/2h_PROTON_01.fid/procpar
- 1H-NMR/2h_PROTON_01.fid/text
- 1H-NMR/2i_PROTON_01.fid/
- 1H-NMR/2i_PROTON_01.fid/BY_1861_PROTON_02.mnova
- 1H-NMR/2i_PROTON_01.fid/fid
- 1H-NMR/2i_PROTON_01.fid/log
- 1H-NMR/2i_PROTON_01.fid/procpar
- 1H-NMR/2i_PROTON_01.fid/text
- 1H-NMR/2j_PROTON_01.fid/
- 1H-NMR/2j_PROTON_01.fid/BY_2025_PROTON_01.mnova
- 1H-NMR/2j_PROTON_01.fid/fid
- 1H-NMR/2j_PROTON_01.fid/log
- 1H-NMR/2j_PROTON_01.fid/procpar
- 1H-NMR/2j_PROTON_01.fid/text
- 1H-NMR/2k_PROTON_01.fid/
- 1H-NMR/2k_PROTON_01.fid/BY_2197_PROTON_01.mnova
- 1H-NMR/2k_PROTON_01.fid/fid
- 1H-NMR/2k_PROTON_01.fid/log
- 1H-NMR/2k_PROTON_01.fid/procpar
- 1H-NMR/2k_PROTON_01.fid/text
- 1H-NMR/2l_PROTON_01.fid/
- 1H-NMR/2l_PROTON_01.fid/BY_1865_PROTON_01.mnova
- 1H-NMR/2l_PROTON_01.fid/fid
- 1H-NMR/2l_PROTON_01.fid/log
- 1H-NMR/2l_PROTON_01.fid/procpar
- 1H-NMR/2l_PROTON_01.fid/text
- 1H-NMR/2m_PROTON_01.fid/
- 1H-NMR/2m_PROTON_01.fid/BY_1987_PROTON_01.mnova
- 1H-NMR/2m_PROTON_01.fid/fid
- 1H-NMR/2m_PROTON_01.fid/log
- 1H-NMR/2m_PROTON_01.fid/procpar
- 1H-NMR/2m_PROTON_01.fid/text
- 1H-NMR/2n_PROTON_01.fid/
- 1H-NMR/2n_PROTON_01.fid/BY_2013_PROTON_01.mnova
- 1H-NMR/2n_PROTON_01.fid/fid
- 1H-NMR/2n_PROTON_01.fid/log
- 1H-NMR/2n_PROTON_01.fid/procpar
- 1H-NMR/2n_PROTON_01.fid/text
- 1H-NMR/2o_PROTON_01.fid/
- 1H-NMR/2o_PROTON_01.fid/BY_2024_PROTON_01.mnova
- 1H-NMR/2o_PROTON_01.fid/fid
- 1H-NMR/2o_PROTON_01.fid/log
- 1H-NMR/2o_PROTON_01.fid/procpar
- 1H-NMR/2o_PROTON_01.fid/text
[truncated: 189 more entries]
