# Supplementary material for: Base-Mediated Rearrangement of α-Dithioacetyl Propargylamines via Expansion of Dithioacetyl Ring: Synthesis of Medium-Sized S,S-Heterocycles
Source: Org Lett. 2023 May 26;25(22):4028–32. doi: 10.1021/acs.orglett.3c01118 (PMC10262264; doi:10.1021/acs.orglett.3c01118)
Supplement: Supplementary file 1 — ol3c01118_si_001.zip [file ol3c01118_si_001.zip › 1H-NMR/1'a_PROTON_01.fid/log]

Tue Aug 20 16:47:13 2019: Experiment started
Tue Aug 20 16:47:39 2019: BS 1 completed
Tue Aug 20 16:48:02 2019: BS 2 completed
Tue Aug 20 16:48:24 2019: BS 3 completed
Tue Aug 20 16:48:47 2019: BS 4 completed
Tue Aug 20 16:49:09 2019: BS 5 completed
Tue Aug 20 16:49:32 2019: BS 6 completed
Tue Aug 20 16:49:55 2019: BS 7 completed
Tue Aug 20 16:50:17 2019: BS 8 completed
Tue Aug 20 16:50:40 2019: BS 9 completed
Tue Aug 20 16:51:02 2019: BS 10 completed
Tue Aug 20 16:51:25 2019: BS 11 completed
Tue Aug 20 16:51:47 2019: BS 12 completed
Tue Aug 20 16:52:10 2019: BS 13 completed
Tue Aug 20 16:52:33 2019: BS 14 completed
Tue Aug 20 16:52:55 2019: BS 15 completed
Tue Aug 20 16:53:18 2019: Acquisition complete
