# Supplementary material for: Base-Mediated Rearrangement of α-Dithioacetyl Propargylamines via Expansion of Dithioacetyl Ring: Synthesis of Medium-Sized S,S-Heterocycles
Source: Org Lett. 2023 May 26;25(22):4028–32. doi: 10.1021/acs.orglett.3c01118 (PMC10262264; doi:10.1021/acs.orglett.3c01118)
Supplement: Supplementary file 1 — ol3c01118_si_001.zip [file ol3c01118_si_001.zip › 1H-NMR/1'b_PROTON_01.fid/log]

Mon May  4 15:41:54 2020: Experiment started
Mon May  4 15:42:19 2020: BS 1 completed
Mon May  4 15:42:42 2020: BS 2 completed
Mon May  4 15:43:05 2020: BS 3 completed
Mon May  4 15:43:27 2020: BS 4 completed
Mon May  4 15:43:50 2020: BS 5 completed
Mon May  4 15:44:12 2020: BS 6 completed
Mon May  4 15:44:35 2020: BS 7 completed
Mon May  4 15:44:58 2020: BS 8 completed
Mon May  4 15:45:20 2020: BS 9 completed
Mon May  4 15:45:43 2020: BS 10 completed
Mon May  4 15:46:05 2020: BS 11 completed
Mon May  4 15:46:28 2020: BS 12 completed
Mon May  4 15:46:50 2020: BS 13 completed
Mon May  4 15:47:13 2020: BS 14 completed
Mon May  4 15:47:36 2020: BS 15 completed
Mon May  4 15:47:58 2020: Acquisition complete
