# Supplementary material for: Base-Mediated Rearrangement of α-Dithioacetyl Propargylamines via Expansion of Dithioacetyl Ring: Synthesis of Medium-Sized S,S-Heterocycles
Source: Org Lett. 2023 May 26;25(22):4028–32. doi: 10.1021/acs.orglett.3c01118 (PMC10262264; doi:10.1021/acs.orglett.3c01118)
Supplement: Supplementary file 1 — ol3c01118_si_001.zip [file ol3c01118_si_001.zip › 1H-NMR/1'd_PROTON_01.fid/log]

Thu Apr 30 14:36:19 2020: Experiment started
Thu Apr 30 14:36:45 2020: BS 1 completed
Thu Apr 30 14:37:07 2020: BS 2 completed
Thu Apr 30 14:37:30 2020: BS 3 completed
Thu Apr 30 14:37:53 2020: BS 4 completed
Thu Apr 30 14:38:15 2020: BS 5 completed
Thu Apr 30 14:38:38 2020: BS 6 completed
Thu Apr 30 14:39:00 2020: BS 7 completed
Thu Apr 30 14:39:23 2020: BS 8 completed
Thu Apr 30 14:39:45 2020: BS 9 completed
Thu Apr 30 14:40:08 2020: BS 10 completed
Thu Apr 30 14:40:31 2020: BS 11 completed
Thu Apr 30 14:40:53 2020: BS 12 completed
Thu Apr 30 14:41:16 2020: BS 13 completed
Thu Apr 30 14:41:38 2020: BS 14 completed
Thu Apr 30 14:42:01 2020: BS 15 completed
Thu Apr 30 14:42:24 2020: Acquisition complete
