# Supplementary material for: Base-Mediated Rearrangement of α-Dithioacetyl Propargylamines via Expansion of Dithioacetyl Ring: Synthesis of Medium-Sized S,S-Heterocycles
Source: Org Lett. 2023 May 26;25(22):4028–32. doi: 10.1021/acs.orglett.3c01118 (PMC10262264; doi:10.1021/acs.orglett.3c01118)
Supplement: Supplementary file 1 — ol3c01118_si_001.zip [file ol3c01118_si_001.zip › 1H-NMR/1'g_PROTON_01.fid/log]

Wed Jan 15 16:07:30 2020: Experiment started
Wed Jan 15 16:07:56 2020: BS 1 completed
Wed Jan 15 16:08:19 2020: BS 2 completed
Wed Jan 15 16:08:42 2020: BS 3 completed
Wed Jan 15 16:09:04 2020: BS 4 completed
Wed Jan 15 16:09:27 2020: BS 5 completed
Wed Jan 15 16:09:49 2020: BS 6 completed
Wed Jan 15 16:10:12 2020: BS 7 completed
Wed Jan 15 16:10:34 2020: BS 8 completed
Wed Jan 15 16:10:57 2020: BS 9 completed
Wed Jan 15 16:11:20 2020: BS 10 completed
Wed Jan 15 16:11:42 2020: BS 11 completed
Wed Jan 15 16:12:05 2020: BS 12 completed
Wed Jan 15 16:12:27 2020: BS 13 completed
Wed Jan 15 16:12:50 2020: BS 14 completed
Wed Jan 15 16:13:12 2020: BS 15 completed
Wed Jan 15 16:13:35 2020: Acquisition complete
