# Supplementary material for: Base-Mediated Rearrangement of α-Dithioacetyl Propargylamines via Expansion of Dithioacetyl Ring: Synthesis of Medium-Sized S,S-Heterocycles
Source: Org Lett. 2023 May 26;25(22):4028–32. doi: 10.1021/acs.orglett.3c01118 (PMC10262264; doi:10.1021/acs.orglett.3c01118)
Supplement: Supplementary file 1 — ol3c01118_si_001.zip [file ol3c01118_si_001.zip › 1H-NMR/1'h_PROTON_01.fid/log]

Thu Feb  6 16:07:02 2020: Experiment started
Thu Feb  6 16:07:28 2020: BS 1 completed
Thu Feb  6 16:07:51 2020: BS 2 completed
Thu Feb  6 16:08:14 2020: BS 3 completed
Thu Feb  6 16:08:36 2020: BS 4 completed
Thu Feb  6 16:08:59 2020: BS 5 completed
Thu Feb  6 16:09:21 2020: BS 6 completed
Thu Feb  6 16:09:44 2020: BS 7 completed
Thu Feb  6 16:10:06 2020: BS 8 completed
Thu Feb  6 16:10:29 2020: BS 9 completed
Thu Feb  6 16:10:52 2020: BS 10 completed
Thu Feb  6 16:11:14 2020: BS 11 completed
Thu Feb  6 16:11:37 2020: BS 12 completed
Thu Feb  6 16:11:59 2020: BS 13 completed
Thu Feb  6 16:12:22 2020: BS 14 completed
Thu Feb  6 16:12:44 2020: BS 15 completed
Thu Feb  6 16:13:07 2020: Acquisition complete
