# Supplementary material for: Base-Mediated Rearrangement of α-Dithioacetyl Propargylamines via Expansion of Dithioacetyl Ring: Synthesis of Medium-Sized S,S-Heterocycles
Source: Org Lett. 2023 May 26;25(22):4028–32. doi: 10.1021/acs.orglett.3c01118 (PMC10262264; doi:10.1021/acs.orglett.3c01118)
Supplement: Supplementary file 1 — ol3c01118_si_001.zip [file ol3c01118_si_001.zip › 1H-NMR/1'i_PROTON_01.fid/log]

Mon Sep 28 19:01:40 2020: Experiment started
Mon Sep 28 19:02:06 2020: BS 1 completed
Mon Sep 28 19:02:28 2020: BS 2 completed
Mon Sep 28 19:02:51 2020: BS 3 completed
Mon Sep 28 19:03:14 2020: BS 4 completed
Mon Sep 28 19:03:36 2020: BS 5 completed
Mon Sep 28 19:03:59 2020: BS 6 completed
Mon Sep 28 19:04:21 2020: BS 7 completed
Mon Sep 28 19:04:44 2020: BS 8 completed
Mon Sep 28 19:05:06 2020: BS 9 completed
Mon Sep 28 19:05:29 2020: BS 10 completed
Mon Sep 28 19:05:52 2020: BS 11 completed
Mon Sep 28 19:06:14 2020: BS 12 completed
Mon Sep 28 19:06:37 2020: BS 13 completed
Mon Sep 28 19:06:59 2020: BS 14 completed
Mon Sep 28 19:07:22 2020: BS 15 completed
Mon Sep 28 19:07:44 2020: Acquisition complete
