# Supplementary material for: Base-Mediated Rearrangement of α-Dithioacetyl Propargylamines via Expansion of Dithioacetyl Ring: Synthesis of Medium-Sized S,S-Heterocycles
Source: Org Lett. 2023 May 26;25(22):4028–32. doi: 10.1021/acs.orglett.3c01118 (PMC10262264; doi:10.1021/acs.orglett.3c01118)
Supplement: Supplementary file 1 — ol3c01118_si_001.zip [file ol3c01118_si_001.zip › 1H-NMR/1a-PROTON_01.fid/log]

Tue Aug 20 16:55:12 2019: Experiment started
Tue Aug 20 16:55:38 2019: BS 1 completed
Tue Aug 20 16:56:00 2019: BS 2 completed
Tue Aug 20 16:56:23 2019: BS 3 completed
Tue Aug 20 16:56:45 2019: BS 4 completed
Tue Aug 20 16:57:08 2019: BS 5 completed
Tue Aug 20 16:57:31 2019: BS 6 completed
Tue Aug 20 16:57:53 2019: BS 7 completed
Tue Aug 20 16:58:16 2019: BS 8 completed
Tue Aug 20 16:58:38 2019: BS 9 completed
Tue Aug 20 16:59:01 2019: BS 10 completed
Tue Aug 20 16:59:24 2019: BS 11 completed
Tue Aug 20 16:59:46 2019: BS 12 completed
Tue Aug 20 17:00:09 2019: BS 13 completed
Tue Aug 20 17:00:31 2019: BS 14 completed
Tue Aug 20 17:00:54 2019: BS 15 completed
Tue Aug 20 17:01:17 2019: Acquisition complete
