# Supplementary material for: Base-Mediated Rearrangement of α-Dithioacetyl Propargylamines via Expansion of Dithioacetyl Ring: Synthesis of Medium-Sized S,S-Heterocycles
Source: Org Lett. 2023 May 26;25(22):4028–32. doi: 10.1021/acs.orglett.3c01118 (PMC10262264; doi:10.1021/acs.orglett.3c01118)
Supplement: Supplementary file 1 — ol3c01118_si_001.zip [file ol3c01118_si_001.zip › 1H-NMR/1ac_PROTON_01.fid/log]

Thu Feb  4 15:08:35 2021: Experiment started
Thu Feb  4 15:09:01 2021: BS 1 completed
Thu Feb  4 15:09:24 2021: BS 2 completed
Thu Feb  4 15:09:46 2021: BS 3 completed
Thu Feb  4 15:10:09 2021: BS 4 completed
Thu Feb  4 15:10:31 2021: BS 5 completed
Thu Feb  4 15:10:54 2021: BS 6 completed
Thu Feb  4 15:11:16 2021: BS 7 completed
Thu Feb  4 15:11:39 2021: BS 8 completed
Thu Feb  4 15:12:02 2021: BS 9 completed
Thu Feb  4 15:12:24 2021: BS 10 completed
Thu Feb  4 15:12:47 2021: BS 11 completed
Thu Feb  4 15:13:09 2021: BS 12 completed
Thu Feb  4 15:13:32 2021: BS 13 completed
Thu Feb  4 15:13:54 2021: BS 14 completed
Thu Feb  4 15:14:17 2021: BS 15 completed
Thu Feb  4 15:14:40 2021: Acquisition complete
