# Supplementary material for: Base-Mediated Rearrangement of α-Dithioacetyl Propargylamines via Expansion of Dithioacetyl Ring: Synthesis of Medium-Sized S,S-Heterocycles
Source: Org Lett. 2023 May 26;25(22):4028–32. doi: 10.1021/acs.orglett.3c01118 (PMC10262264; doi:10.1021/acs.orglett.3c01118)
Supplement: Supplementary file 1 — ol3c01118_si_001.zip [file ol3c01118_si_001.zip › 1H-NMR/1ad_PROTON_01.fid/log]

Wed Feb 10 14:25:36 2021: Experiment started
Wed Feb 10 14:26:02 2021: BS 1 completed
Wed Feb 10 14:26:24 2021: BS 2 completed
Wed Feb 10 14:26:47 2021: BS 3 completed
Wed Feb 10 14:27:09 2021: BS 4 completed
Wed Feb 10 14:27:32 2021: BS 5 completed
Wed Feb 10 14:27:55 2021: BS 6 completed
Wed Feb 10 14:28:17 2021: BS 7 completed
Wed Feb 10 14:28:40 2021: BS 8 completed
Wed Feb 10 14:29:02 2021: BS 9 completed
Wed Feb 10 14:29:25 2021: BS 10 completed
Wed Feb 10 14:29:47 2021: BS 11 completed
Wed Feb 10 14:30:10 2021: BS 12 completed
Wed Feb 10 14:30:33 2021: BS 13 completed
Wed Feb 10 14:30:55 2021: BS 14 completed
Wed Feb 10 14:31:18 2021: BS 15 completed
Wed Feb 10 14:31:40 2021: Acquisition complete
