# Supplementary material for: Base-Mediated Rearrangement of α-Dithioacetyl Propargylamines via Expansion of Dithioacetyl Ring: Synthesis of Medium-Sized S,S-Heterocycles
Source: Org Lett. 2023 May 26;25(22):4028–32. doi: 10.1021/acs.orglett.3c01118 (PMC10262264; doi:10.1021/acs.orglett.3c01118)
Supplement: Supplementary file 1 — ol3c01118_si_001.zip [file ol3c01118_si_001.zip › 1H-NMR/1b_PROTON_01.fid/log]

Fri Apr 17 14:37:17 2020: Experiment started
Fri Apr 17 14:37:43 2020: BS 1 completed
Fri Apr 17 14:38:06 2020: BS 2 completed
Fri Apr 17 14:38:28 2020: BS 3 completed
Fri Apr 17 14:38:51 2020: BS 4 completed
Fri Apr 17 14:39:13 2020: BS 5 completed
Fri Apr 17 14:39:36 2020: BS 6 completed
Fri Apr 17 14:39:59 2020: BS 7 completed
Fri Apr 17 14:40:21 2020: BS 8 completed
Fri Apr 17 14:40:44 2020: BS 9 completed
Fri Apr 17 14:41:06 2020: BS 10 completed
Fri Apr 17 14:41:29 2020: BS 11 completed
Fri Apr 17 14:41:51 2020: BS 12 completed
Fri Apr 17 14:42:14 2020: BS 13 completed
Fri Apr 17 14:42:37 2020: BS 14 completed
Fri Apr 17 14:42:59 2020: BS 15 completed
Fri Apr 17 14:43:22 2020: Acquisition complete
