# Supplementary material for: Base-Mediated Rearrangement of α-Dithioacetyl Propargylamines via Expansion of Dithioacetyl Ring: Synthesis of Medium-Sized S,S-Heterocycles
Source: Org Lett. 2023 May 26;25(22):4028–32. doi: 10.1021/acs.orglett.3c01118 (PMC10262264; doi:10.1021/acs.orglett.3c01118)
Supplement: Supplementary file 1 — ol3c01118_si_001.zip [file ol3c01118_si_001.zip › 1H-NMR/1c_PROTON_01.fid/log]

Fri Feb 26 11:27:55 2021: Experiment started
Fri Feb 26 11:28:21 2021: BS 1 completed
Fri Feb 26 11:28:44 2021: BS 2 completed
Fri Feb 26 11:29:06 2021: BS 3 completed
Fri Feb 26 11:29:29 2021: BS 4 completed
Fri Feb 26 11:29:52 2021: BS 5 completed
Fri Feb 26 11:30:14 2021: BS 6 completed
Fri Feb 26 11:30:37 2021: BS 7 completed
Fri Feb 26 11:30:59 2021: BS 8 completed
Fri Feb 26 11:31:22 2021: BS 9 completed
Fri Feb 26 11:31:44 2021: BS 10 completed
Fri Feb 26 11:32:07 2021: BS 11 completed
Fri Feb 26 11:32:30 2021: BS 12 completed
Fri Feb 26 11:32:52 2021: BS 13 completed
Fri Feb 26 11:33:15 2021: BS 14 completed
Fri Feb 26 11:33:37 2021: BS 15 completed
Fri Feb 26 11:34:00 2021: Acquisition complete
