# Supplementary material for: Base-Mediated Rearrangement of α-Dithioacetyl Propargylamines via Expansion of Dithioacetyl Ring: Synthesis of Medium-Sized S,S-Heterocycles
Source: Org Lett. 2023 May 26;25(22):4028–32. doi: 10.1021/acs.orglett.3c01118 (PMC10262264; doi:10.1021/acs.orglett.3c01118)
Supplement: Supplementary file 1 — ol3c01118_si_001.zip [file ol3c01118_si_001.zip › 1H-NMR/1d_PROTON_01.fid/log]

Fri May 22 13:57:44 2020: Experiment started
Fri May 22 13:58:08 2020: BS 1 completed
Fri May 22 13:58:30 2020: BS 2 completed
Fri May 22 13:58:53 2020: BS 3 completed
Fri May 22 13:59:16 2020: BS 4 completed
Fri May 22 13:59:38 2020: BS 5 completed
Fri May 22 14:00:01 2020: BS 6 completed
Fri May 22 14:00:23 2020: BS 7 completed
Fri May 22 14:00:46 2020: BS 8 completed
Fri May 22 14:01:08 2020: BS 9 completed
Fri May 22 14:01:31 2020: BS 10 completed
Fri May 22 14:01:54 2020: BS 11 completed
Fri May 22 14:02:16 2020: BS 12 completed
Fri May 22 14:02:39 2020: BS 13 completed
Fri May 22 14:03:01 2020: BS 14 completed
Fri May 22 14:03:24 2020: BS 15 completed
Fri May 22 14:03:46 2020: Acquisition complete
