# Supplementary material for: Base-Mediated Rearrangement of α-Dithioacetyl Propargylamines via Expansion of Dithioacetyl Ring: Synthesis of Medium-Sized S,S-Heterocycles
Source: Org Lett. 2023 May 26;25(22):4028–32. doi: 10.1021/acs.orglett.3c01118 (PMC10262264; doi:10.1021/acs.orglett.3c01118)
Supplement: Supplementary file 1 — ol3c01118_si_001.zip [file ol3c01118_si_001.zip › 1H-NMR/1f_PROTON_01.fid/log]

Tue Nov 23 15:41:59 2021: Experiment started
Tue Nov 23 15:42:25 2021: BS 1 completed
Tue Nov 23 15:42:48 2021: BS 2 completed
Tue Nov 23 15:43:11 2021: BS 3 completed
Tue Nov 23 15:43:33 2021: BS 4 completed
Tue Nov 23 15:43:56 2021: BS 5 completed
Tue Nov 23 15:44:18 2021: BS 6 completed
Tue Nov 23 15:44:41 2021: BS 7 completed
Tue Nov 23 15:45:04 2021: BS 8 completed
Tue Nov 23 15:45:26 2021: BS 9 completed
Tue Nov 23 15:45:49 2021: BS 10 completed
Tue Nov 23 15:46:11 2021: BS 11 completed
Tue Nov 23 15:46:34 2021: BS 12 completed
Tue Nov 23 15:46:56 2021: BS 13 completed
Tue Nov 23 15:47:19 2021: BS 14 completed
Tue Nov 23 15:47:42 2021: BS 15 completed
Tue Nov 23 15:48:04 2021: Acquisition complete
