# Supplementary material for: Base-Mediated Rearrangement of α-Dithioacetyl Propargylamines via Expansion of Dithioacetyl Ring: Synthesis of Medium-Sized S,S-Heterocycles
Source: Org Lett. 2023 May 26;25(22):4028–32. doi: 10.1021/acs.orglett.3c01118 (PMC10262264; doi:10.1021/acs.orglett.3c01118)
Supplement: Supplementary file 1 — ol3c01118_si_001.zip [file ol3c01118_si_001.zip › 1H-NMR/1i_PROTON_01.fid/log]

Wed Jun 10 19:01:33 2020: Experiment started
Wed Jun 10 19:01:59 2020: BS 1 completed
Wed Jun 10 19:02:22 2020: BS 2 completed
Wed Jun 10 19:02:44 2020: BS 3 completed
Wed Jun 10 19:03:07 2020: BS 4 completed
Wed Jun 10 19:03:29 2020: BS 5 completed
Wed Jun 10 19:03:52 2020: BS 6 completed
Wed Jun 10 19:04:14 2020: BS 7 completed
Wed Jun 10 19:04:37 2020: BS 8 completed
Wed Jun 10 19:05:00 2020: BS 9 completed
Wed Jun 10 19:05:22 2020: BS 10 completed
Wed Jun 10 19:05:45 2020: BS 11 completed
Wed Jun 10 19:06:07 2020: BS 12 completed
Wed Jun 10 19:06:30 2020: BS 13 completed
Wed Jun 10 19:06:52 2020: BS 14 completed
Wed Jun 10 19:07:15 2020: BS 15 completed
Wed Jun 10 19:07:38 2020: Acquisition complete
