# Supplementary material for: Base-Mediated Rearrangement of α-Dithioacetyl Propargylamines via Expansion of Dithioacetyl Ring: Synthesis of Medium-Sized S,S-Heterocycles
Source: Org Lett. 2023 May 26;25(22):4028–32. doi: 10.1021/acs.orglett.3c01118 (PMC10262264; doi:10.1021/acs.orglett.3c01118)
Supplement: Supplementary file 1 — ol3c01118_si_001.zip [file ol3c01118_si_001.zip › 1H-NMR/1k_PROTON_01.fid/log]

Wed Sep 16 19:10:39 2020: Experiment started
Wed Sep 16 19:11:05 2020: BS 1 completed
Wed Sep 16 19:11:28 2020: BS 2 completed
Wed Sep 16 19:11:50 2020: BS 3 completed
Wed Sep 16 19:12:13 2020: BS 4 completed
Wed Sep 16 19:12:35 2020: BS 5 completed
Wed Sep 16 19:12:58 2020: BS 6 completed
Wed Sep 16 19:13:21 2020: BS 7 completed
Wed Sep 16 19:13:43 2020: BS 8 completed
Wed Sep 16 19:14:06 2020: BS 9 completed
Wed Sep 16 19:14:28 2020: BS 10 completed
Wed Sep 16 19:14:51 2020: BS 11 completed
Wed Sep 16 19:15:13 2020: BS 12 completed
Wed Sep 16 19:15:36 2020: BS 13 completed
Wed Sep 16 19:15:59 2020: BS 14 completed
Wed Sep 16 19:16:21 2020: BS 15 completed
Wed Sep 16 19:16:44 2020: Acquisition complete
