# Supplementary material for: Base-Mediated Rearrangement of α-Dithioacetyl Propargylamines via Expansion of Dithioacetyl Ring: Synthesis of Medium-Sized S,S-Heterocycles
Source: Org Lett. 2023 May 26;25(22):4028–32. doi: 10.1021/acs.orglett.3c01118 (PMC10262264; doi:10.1021/acs.orglett.3c01118)
Supplement: Supplementary file 1 — ol3c01118_si_001.zip [file ol3c01118_si_001.zip › 1H-NMR/1l_PROTON_01.fid/log]

Tue Jul  7 17:53:22 2020: Experiment started
Tue Jul  7 17:53:48 2020: BS 1 completed
Tue Jul  7 17:54:11 2020: BS 2 completed
Tue Jul  7 17:54:33 2020: BS 3 completed
Tue Jul  7 17:54:56 2020: BS 4 completed
Tue Jul  7 17:55:18 2020: BS 5 completed
Tue Jul  7 17:55:41 2020: BS 6 completed
Tue Jul  7 17:56:04 2020: BS 7 completed
Tue Jul  7 17:56:26 2020: BS 8 completed
Tue Jul  7 17:56:49 2020: BS 9 completed
Tue Jul  7 17:57:11 2020: BS 10 completed
Tue Jul  7 17:57:34 2020: BS 11 completed
Tue Jul  7 17:57:56 2020: BS 12 completed
Tue Jul  7 17:58:19 2020: BS 13 completed
Tue Jul  7 17:58:42 2020: BS 14 completed
Tue Jul  7 17:59:04 2020: BS 15 completed
Tue Jul  7 17:59:27 2020: Acquisition complete
