# Supplementary material for: Base-Mediated Rearrangement of α-Dithioacetyl Propargylamines via Expansion of Dithioacetyl Ring: Synthesis of Medium-Sized S,S-Heterocycles
Source: Org Lett. 2023 May 26;25(22):4028–32. doi: 10.1021/acs.orglett.3c01118 (PMC10262264; doi:10.1021/acs.orglett.3c01118)
Supplement: Supplementary file 1 — ol3c01118_si_001.zip [file ol3c01118_si_001.zip › 1H-NMR/1m_PROTON_01.fid/log]

Tue Aug 18 17:06:48 2020: Experiment started
Tue Aug 18 17:07:14 2020: BS 1 completed
Tue Aug 18 17:07:36 2020: BS 2 completed
Tue Aug 18 17:07:59 2020: BS 3 completed
Tue Aug 18 17:08:21 2020: BS 4 completed
Tue Aug 18 17:08:44 2020: BS 5 completed
Tue Aug 18 17:09:07 2020: BS 6 completed
Tue Aug 18 17:09:29 2020: BS 7 completed
Tue Aug 18 17:09:52 2020: BS 8 completed
Tue Aug 18 17:10:14 2020: BS 9 completed
Tue Aug 18 17:10:37 2020: BS 10 completed
Tue Aug 18 17:10:59 2020: BS 11 completed
Tue Aug 18 17:11:22 2020: BS 12 completed
Tue Aug 18 17:11:45 2020: BS 13 completed
Tue Aug 18 17:12:07 2020: BS 14 completed
Tue Aug 18 17:12:30 2020: BS 15 completed
Tue Aug 18 17:12:52 2020: Acquisition complete
