# Supplementary material for: Base-Mediated Rearrangement of α-Dithioacetyl Propargylamines via Expansion of Dithioacetyl Ring: Synthesis of Medium-Sized S,S-Heterocycles
Source: Org Lett. 2023 May 26;25(22):4028–32. doi: 10.1021/acs.orglett.3c01118 (PMC10262264; doi:10.1021/acs.orglett.3c01118)
Supplement: Supplementary file 1 — ol3c01118_si_001.zip [file ol3c01118_si_001.zip › 1H-NMR/1n_PROTON_01.fid/log]

Mon Apr 27 17:16:41 2020: Experiment started
Mon Apr 27 17:17:07 2020: BS 1 completed
Mon Apr 27 17:17:29 2020: BS 2 completed
Mon Apr 27 17:17:52 2020: BS 3 completed
Mon Apr 27 17:18:15 2020: BS 4 completed
Mon Apr 27 17:18:37 2020: BS 5 completed
Mon Apr 27 17:19:00 2020: BS 6 completed
Mon Apr 27 17:19:22 2020: BS 7 completed
Mon Apr 27 17:19:45 2020: BS 8 completed
Mon Apr 27 17:20:07 2020: BS 9 completed
Mon Apr 27 17:20:30 2020: BS 10 completed
Mon Apr 27 17:20:53 2020: BS 11 completed
Mon Apr 27 17:21:15 2020: BS 12 completed
Mon Apr 27 17:21:38 2020: BS 13 completed
Mon Apr 27 17:22:00 2020: BS 14 completed
Mon Apr 27 17:22:23 2020: BS 15 completed
Mon Apr 27 17:22:45 2020: Acquisition complete
