# Supplementary material for: Base-Mediated Rearrangement of α-Dithioacetyl Propargylamines via Expansion of Dithioacetyl Ring: Synthesis of Medium-Sized S,S-Heterocycles
Source: Org Lett. 2023 May 26;25(22):4028–32. doi: 10.1021/acs.orglett.3c01118 (PMC10262264; doi:10.1021/acs.orglett.3c01118)
Supplement: Supplementary file 1 — ol3c01118_si_001.zip [file ol3c01118_si_001.zip › 1H-NMR/1p_PROTON_01.fid/log]

Thu Jun 11 16:39:54 2020: Experiment started
Thu Jun 11 16:40:19 2020: BS 1 completed
Thu Jun 11 16:40:42 2020: BS 2 completed
Thu Jun 11 16:41:05 2020: BS 3 completed
Thu Jun 11 16:41:27 2020: BS 4 completed
Thu Jun 11 16:41:50 2020: BS 5 completed
Thu Jun 11 16:42:12 2020: BS 6 completed
Thu Jun 11 16:42:35 2020: BS 7 completed
Thu Jun 11 16:42:58 2020: BS 8 completed
Thu Jun 11 16:43:20 2020: BS 9 completed
Thu Jun 11 16:43:43 2020: BS 10 completed
Thu Jun 11 16:44:05 2020: BS 11 completed
Thu Jun 11 16:44:28 2020: BS 12 completed
Thu Jun 11 16:44:50 2020: BS 13 completed
Thu Jun 11 16:45:13 2020: BS 14 completed
Thu Jun 11 16:45:36 2020: BS 15 completed
Thu Jun 11 16:45:58 2020: Acquisition complete
