# Supplementary material for: Base-Mediated Rearrangement of α-Dithioacetyl Propargylamines via Expansion of Dithioacetyl Ring: Synthesis of Medium-Sized S,S-Heterocycles
Source: Org Lett. 2023 May 26;25(22):4028–32. doi: 10.1021/acs.orglett.3c01118 (PMC10262264; doi:10.1021/acs.orglett.3c01118)
Supplement: Supplementary file 1 — ol3c01118_si_001.zip [file ol3c01118_si_001.zip › 1H-NMR/1s_PROTON_01.fid/log]

Tue Jun 30 11:08:31 2020: Experiment started
Tue Jun 30 11:08:57 2020: BS 1 completed
Tue Jun 30 11:09:19 2020: BS 2 completed
Tue Jun 30 11:09:42 2020: BS 3 completed
Tue Jun 30 11:10:04 2020: BS 4 completed
Tue Jun 30 11:10:27 2020: BS 5 completed
Tue Jun 30 11:10:50 2020: BS 6 completed
Tue Jun 30 11:11:12 2020: BS 7 completed
Tue Jun 30 11:11:35 2020: BS 8 completed
Tue Jun 30 11:11:57 2020: BS 9 completed
Tue Jun 30 11:12:20 2020: BS 10 completed
Tue Jun 30 11:12:42 2020: BS 11 completed
Tue Jun 30 11:13:05 2020: BS 12 completed
Tue Jun 30 11:13:28 2020: BS 13 completed
Tue Jun 30 11:13:50 2020: BS 14 completed
Tue Jun 30 11:14:13 2020: BS 15 completed
Tue Jun 30 11:14:35 2020: Acquisition complete
