# Supplementary material for: Base-Mediated Rearrangement of α-Dithioacetyl Propargylamines via Expansion of Dithioacetyl Ring: Synthesis of Medium-Sized S,S-Heterocycles
Source: Org Lett. 2023 May 26;25(22):4028–32. doi: 10.1021/acs.orglett.3c01118 (PMC10262264; doi:10.1021/acs.orglett.3c01118)
Supplement: Supplementary file 1 — ol3c01118_si_001.zip [file ol3c01118_si_001.zip › 1H-NMR/1t_PROTON_01.fid/log]

Tue Mar  9 21:51:43 2021: Experiment started
Tue Mar  9 21:52:09 2021: BS 1 completed
Tue Mar  9 21:52:32 2021: BS 2 completed
Tue Mar  9 21:52:54 2021: BS 3 completed
Tue Mar  9 21:53:17 2021: BS 4 completed
Tue Mar  9 21:53:39 2021: BS 5 completed
Tue Mar  9 21:54:02 2021: BS 6 completed
Tue Mar  9 21:54:25 2021: BS 7 completed
Tue Mar  9 21:54:47 2021: BS 8 completed
Tue Mar  9 21:55:10 2021: BS 9 completed
Tue Mar  9 21:55:32 2021: BS 10 completed
Tue Mar  9 21:55:55 2021: BS 11 completed
Tue Mar  9 21:56:17 2021: BS 12 completed
Tue Mar  9 21:56:40 2021: BS 13 completed
Tue Mar  9 21:57:03 2021: BS 14 completed
Tue Mar  9 21:57:25 2021: BS 15 completed
Tue Mar  9 21:57:48 2021: Acquisition complete
