# Supplementary material for: Base-Mediated Rearrangement of α-Dithioacetyl Propargylamines via Expansion of Dithioacetyl Ring: Synthesis of Medium-Sized S,S-Heterocycles
Source: Org Lett. 2023 May 26;25(22):4028–32. doi: 10.1021/acs.orglett.3c01118 (PMC10262264; doi:10.1021/acs.orglett.3c01118)
Supplement: Supplementary file 1 — ol3c01118_si_001.zip [file ol3c01118_si_001.zip › 1H-NMR/1u_PROTON_01.fid/log]

Tue Mar  9 11:32:26 2021: Experiment started
Tue Mar  9 11:32:52 2021: BS 1 completed
Tue Mar  9 11:33:14 2021: BS 2 completed
Tue Mar  9 11:33:37 2021: BS 3 completed
Tue Mar  9 11:34:00 2021: BS 4 completed
Tue Mar  9 11:34:22 2021: BS 5 completed
Tue Mar  9 11:34:45 2021: BS 6 completed
Tue Mar  9 11:35:07 2021: BS 7 completed
Tue Mar  9 11:35:30 2021: BS 8 completed
Tue Mar  9 11:35:53 2021: BS 9 completed
Tue Mar  9 11:36:15 2021: BS 10 completed
Tue Mar  9 11:36:38 2021: BS 11 completed
Tue Mar  9 11:37:00 2021: BS 12 completed
Tue Mar  9 11:37:23 2021: BS 13 completed
Tue Mar  9 11:37:45 2021: BS 14 completed
Tue Mar  9 11:38:08 2021: BS 15 completed
Tue Mar  9 11:38:31 2021: Acquisition complete
