# Supplementary material for: Base-Mediated Rearrangement of α-Dithioacetyl Propargylamines via Expansion of Dithioacetyl Ring: Synthesis of Medium-Sized S,S-Heterocycles
Source: Org Lett. 2023 May 26;25(22):4028–32. doi: 10.1021/acs.orglett.3c01118 (PMC10262264; doi:10.1021/acs.orglett.3c01118)
Supplement: Supplementary file 1 — ol3c01118_si_001.zip [file ol3c01118_si_001.zip › 1H-NMR/1v_PROTON_01.fid/log]

Thu Nov  1 10:35:56 2018: Experiment started
Thu Nov  1 10:36:22 2018: BS 1 completed
Thu Nov  1 10:36:44 2018: BS 2 completed
Thu Nov  1 10:37:07 2018: BS 3 completed
Thu Nov  1 10:37:29 2018: BS 4 completed
Thu Nov  1 10:37:52 2018: BS 5 completed
Thu Nov  1 10:38:14 2018: BS 6 completed
Thu Nov  1 10:38:37 2018: BS 7 completed
Thu Nov  1 10:39:00 2018: BS 8 completed
Thu Nov  1 10:39:22 2018: BS 9 completed
Thu Nov  1 10:39:45 2018: BS 10 completed
Thu Nov  1 10:40:07 2018: BS 11 completed
Thu Nov  1 10:40:30 2018: BS 12 completed
Thu Nov  1 10:40:52 2018: BS 13 completed
Thu Nov  1 10:41:15 2018: BS 14 completed
Thu Nov  1 10:41:38 2018: BS 15 completed
Thu Nov  1 10:42:00 2018: Acquisition complete
