# Supplementary material for: Base-Mediated Rearrangement of α-Dithioacetyl Propargylamines via Expansion of Dithioacetyl Ring: Synthesis of Medium-Sized S,S-Heterocycles
Source: Org Lett. 2023 May 26;25(22):4028–32. doi: 10.1021/acs.orglett.3c01118 (PMC10262264; doi:10.1021/acs.orglett.3c01118)
Supplement: Supplementary file 1 — ol3c01118_si_001.zip [file ol3c01118_si_001.zip › 1H-NMR/1y_PROTON_01.fid/log]

Tue Oct  4 11:13:47 2022: Experiment started
Tue Oct  4 11:14:13 2022: BS 1 completed
Tue Oct  4 11:14:35 2022: BS 2 completed
Tue Oct  4 11:14:58 2022: BS 3 completed
Tue Oct  4 11:15:20 2022: BS 4 completed
Tue Oct  4 11:15:43 2022: BS 5 completed
Tue Oct  4 11:16:06 2022: BS 6 completed
Tue Oct  4 11:16:28 2022: BS 7 completed
Tue Oct  4 11:16:51 2022: BS 8 completed
Tue Oct  4 11:17:13 2022: BS 9 completed
Tue Oct  4 11:17:36 2022: BS 10 completed
Tue Oct  4 11:17:58 2022: BS 11 completed
Tue Oct  4 11:18:21 2022: BS 12 completed
Tue Oct  4 11:18:44 2022: BS 13 completed
Tue Oct  4 11:19:06 2022: BS 14 completed
Tue Oct  4 11:19:29 2022: BS 15 completed
Tue Oct  4 11:19:51 2022: Acquisition complete
