# Supplementary material for: Base-Mediated Rearrangement of α-Dithioacetyl Propargylamines via Expansion of Dithioacetyl Ring: Synthesis of Medium-Sized S,S-Heterocycles
Source: Org Lett. 2023 May 26;25(22):4028–32. doi: 10.1021/acs.orglett.3c01118 (PMC10262264; doi:10.1021/acs.orglett.3c01118)
Supplement: Supplementary file 1 — ol3c01118_si_001.zip [file ol3c01118_si_001.zip › 1H-NMR/2b_PROTON_01.fid/log]

Wed Oct 20 17:17:01 2021: Experiment started
Wed Oct 20 17:17:26 2021: BS 1 completed
Wed Oct 20 17:17:49 2021: BS 2 completed
Wed Oct 20 17:18:12 2021: BS 3 completed
Wed Oct 20 17:18:34 2021: BS 4 completed
Wed Oct 20 17:18:57 2021: BS 5 completed
Wed Oct 20 17:19:19 2021: BS 6 completed
Wed Oct 20 17:19:42 2021: BS 7 completed
Wed Oct 20 17:20:04 2021: BS 8 completed
Wed Oct 20 17:20:27 2021: BS 9 completed
Wed Oct 20 17:20:50 2021: BS 10 completed
Wed Oct 20 17:21:12 2021: BS 11 completed
Wed Oct 20 17:21:35 2021: BS 12 completed
Wed Oct 20 17:21:57 2021: BS 13 completed
Wed Oct 20 17:22:20 2021: BS 14 completed
Wed Oct 20 17:22:42 2021: BS 15 completed
Wed Oct 20 17:23:05 2021: Acquisition complete
