# Supplementary material for: Base-Mediated Rearrangement of α-Dithioacetyl Propargylamines via Expansion of Dithioacetyl Ring: Synthesis of Medium-Sized S,S-Heterocycles
Source: Org Lett. 2023 May 26;25(22):4028–32. doi: 10.1021/acs.orglett.3c01118 (PMC10262264; doi:10.1021/acs.orglett.3c01118)
Supplement: Supplementary file 1 — ol3c01118_si_001.zip [file ol3c01118_si_001.zip › 1H-NMR/2c_PROTON_01.fid/log]

Wed Jan  5 15:56:09 2022: Experiment started
Wed Jan  5 15:56:35 2022: BS 1 completed
Wed Jan  5 15:56:57 2022: BS 2 completed
Wed Jan  5 15:57:20 2022: BS 3 completed
Wed Jan  5 15:57:43 2022: BS 4 completed
Wed Jan  5 15:58:05 2022: BS 5 completed
Wed Jan  5 15:58:28 2022: BS 6 completed
Wed Jan  5 15:58:50 2022: BS 7 completed
Wed Jan  5 15:59:13 2022: BS 8 completed
Wed Jan  5 15:59:35 2022: BS 9 completed
Wed Jan  5 15:59:58 2022: BS 10 completed
Wed Jan  5 16:00:21 2022: BS 11 completed
Wed Jan  5 16:00:43 2022: BS 12 completed
Wed Jan  5 16:01:06 2022: BS 13 completed
Wed Jan  5 16:01:28 2022: BS 14 completed
Wed Jan  5 16:01:51 2022: BS 15 completed
Wed Jan  5 16:02:14 2022: Acquisition complete
