# Supplementary material for: Base-Mediated Rearrangement of α-Dithioacetyl Propargylamines via Expansion of Dithioacetyl Ring: Synthesis of Medium-Sized S,S-Heterocycles
Source: Org Lett. 2023 May 26;25(22):4028–32. doi: 10.1021/acs.orglett.3c01118 (PMC10262264; doi:10.1021/acs.orglett.3c01118)
Supplement: Supplementary file 1 — ol3c01118_si_001.zip [file ol3c01118_si_001.zip › 1H-NMR/2e_PROTON_01.fid/log]

Mon Nov 15 13:23:26 2021: Experiment started
Mon Nov 15 13:23:52 2021: BS 1 completed
Mon Nov 15 13:24:14 2021: BS 2 completed
Mon Nov 15 13:24:37 2021: BS 3 completed
Mon Nov 15 13:25:00 2021: BS 4 completed
Mon Nov 15 13:25:22 2021: BS 5 completed
Mon Nov 15 13:25:45 2021: BS 6 completed
Mon Nov 15 13:26:07 2021: BS 7 completed
Mon Nov 15 13:26:30 2021: BS 8 completed
Mon Nov 15 13:26:52 2021: BS 9 completed
Mon Nov 15 13:27:15 2021: BS 10 completed
Mon Nov 15 13:27:38 2021: BS 11 completed
Mon Nov 15 13:28:00 2021: BS 12 completed
Mon Nov 15 13:28:23 2021: BS 13 completed
Mon Nov 15 13:28:45 2021: BS 14 completed
Mon Nov 15 13:29:08 2021: BS 15 completed
Mon Nov 15 13:29:31 2021: Acquisition complete
