# Supplementary material for: Base-Mediated Rearrangement of α-Dithioacetyl Propargylamines via Expansion of Dithioacetyl Ring: Synthesis of Medium-Sized S,S-Heterocycles
Source: Org Lett. 2023 May 26;25(22):4028–32. doi: 10.1021/acs.orglett.3c01118 (PMC10262264; doi:10.1021/acs.orglett.3c01118)
Supplement: Supplementary file 1 — ol3c01118_si_001.zip [file ol3c01118_si_001.zip › 1H-NMR/2f_PROTON_01.fid/log]

Mon Dec 13 10:48:47 2021: Experiment started
Mon Dec 13 10:49:12 2021: BS 1 completed
Mon Dec 13 10:49:35 2021: BS 2 completed
Mon Dec 13 10:49:58 2021: BS 3 completed
Mon Dec 13 10:50:20 2021: BS 4 completed
Mon Dec 13 10:50:43 2021: BS 5 completed
Mon Dec 13 10:51:05 2021: BS 6 completed
Mon Dec 13 10:51:28 2021: BS 7 completed
Mon Dec 13 10:51:50 2021: BS 8 completed
Mon Dec 13 10:52:13 2021: BS 9 completed
Mon Dec 13 10:52:36 2021: BS 10 completed
Mon Dec 13 10:52:58 2021: BS 11 completed
Mon Dec 13 10:53:21 2021: BS 12 completed
Mon Dec 13 10:53:43 2021: BS 13 completed
Mon Dec 13 10:54:06 2021: BS 14 completed
Mon Dec 13 10:54:28 2021: BS 15 completed
Mon Dec 13 10:54:51 2021: Acquisition complete
