# Supplementary material for: Base-Mediated Rearrangement of α-Dithioacetyl Propargylamines via Expansion of Dithioacetyl Ring: Synthesis of Medium-Sized S,S-Heterocycles
Source: Org Lett. 2023 May 26;25(22):4028–32. doi: 10.1021/acs.orglett.3c01118 (PMC10262264; doi:10.1021/acs.orglett.3c01118)
Supplement: Supplementary file 1 — ol3c01118_si_001.zip [file ol3c01118_si_001.zip › 1H-NMR/2g_PROTON_01.fid/log]

Tue Dec  7 15:18:31 2021: Experiment started
Tue Dec  7 15:18:57 2021: BS 1 completed
Tue Dec  7 15:19:20 2021: BS 2 completed
Tue Dec  7 15:19:42 2021: BS 3 completed
Tue Dec  7 15:20:05 2021: BS 4 completed
Tue Dec  7 15:20:27 2021: BS 5 completed
Tue Dec  7 15:20:50 2021: BS 6 completed
Tue Dec  7 15:21:13 2021: BS 7 completed
Tue Dec  7 15:21:35 2021: BS 8 completed
Tue Dec  7 15:21:58 2021: BS 9 completed
Tue Dec  7 15:22:20 2021: BS 10 completed
Tue Dec  7 15:22:43 2021: BS 11 completed
Tue Dec  7 15:23:05 2021: BS 12 completed
Tue Dec  7 15:23:28 2021: BS 13 completed
Tue Dec  7 15:23:51 2021: BS 14 completed
Tue Dec  7 15:24:13 2021: BS 15 completed
Tue Dec  7 15:24:36 2021: Acquisition complete
