# Supplementary material for: Base-Mediated Rearrangement of α-Dithioacetyl Propargylamines via Expansion of Dithioacetyl Ring: Synthesis of Medium-Sized S,S-Heterocycles
Source: Org Lett. 2023 May 26;25(22):4028–32. doi: 10.1021/acs.orglett.3c01118 (PMC10262264; doi:10.1021/acs.orglett.3c01118)
Supplement: Supplementary file 1 — ol3c01118_si_001.zip [file ol3c01118_si_001.zip › 1H-NMR/2i_PROTON_01.fid/log]

Wed Jun  9 16:49:08 2021: Experiment started
Wed Jun  9 16:49:34 2021: BS 1 completed
Wed Jun  9 16:49:57 2021: BS 2 completed
Wed Jun  9 16:50:19 2021: BS 3 completed
Wed Jun  9 16:50:42 2021: BS 4 completed
Wed Jun  9 16:51:05 2021: BS 5 completed
Wed Jun  9 16:51:27 2021: BS 6 completed
Wed Jun  9 16:51:50 2021: BS 7 completed
Wed Jun  9 16:52:12 2021: BS 8 completed
Wed Jun  9 16:52:35 2021: BS 9 completed
Wed Jun  9 16:52:57 2021: BS 10 completed
Wed Jun  9 16:53:09 2021: Acquisition aborted
