# Supplementary material for: Base-Mediated Rearrangement of α-Dithioacetyl Propargylamines via Expansion of Dithioacetyl Ring: Synthesis of Medium-Sized S,S-Heterocycles
Source: Org Lett. 2023 May 26;25(22):4028–32. doi: 10.1021/acs.orglett.3c01118 (PMC10262264; doi:10.1021/acs.orglett.3c01118)
Supplement: Supplementary file 1 — ol3c01118_si_001.zip [file ol3c01118_si_001.zip › 1H-NMR/2j_PROTON_01.fid/log]

Thu Nov 18 17:09:35 2021: Experiment started
Thu Nov 18 17:10:00 2021: BS 1 completed
Thu Nov 18 17:10:23 2021: BS 2 completed
Thu Nov 18 17:10:46 2021: BS 3 completed
Thu Nov 18 17:11:08 2021: BS 4 completed
Thu Nov 18 17:11:31 2021: BS 5 completed
Thu Nov 18 17:11:53 2021: BS 6 completed
Thu Nov 18 17:12:16 2021: BS 7 completed
Thu Nov 18 17:12:39 2021: BS 8 completed
Thu Nov 18 17:13:01 2021: BS 9 completed
Thu Nov 18 17:13:24 2021: BS 10 completed
Thu Nov 18 17:13:46 2021: BS 11 completed
Thu Nov 18 17:14:09 2021: BS 12 completed
Thu Nov 18 17:14:31 2021: BS 13 completed
Thu Nov 18 17:14:54 2021: BS 14 completed
Thu Nov 18 17:15:17 2021: BS 15 completed
Thu Nov 18 17:15:39 2021: Acquisition complete
