# Supplementary material for: Base-Mediated Rearrangement of α-Dithioacetyl Propargylamines via Expansion of Dithioacetyl Ring: Synthesis of Medium-Sized S,S-Heterocycles
Source: Org Lett. 2023 May 26;25(22):4028–32. doi: 10.1021/acs.orglett.3c01118 (PMC10262264; doi:10.1021/acs.orglett.3c01118)
Supplement: Supplementary file 1 — ol3c01118_si_001.zip [file ol3c01118_si_001.zip › 1H-NMR/2k_PROTON_01.fid/log]

Wed Jun 29 15:06:59 2022: Experiment started
Wed Jun 29 15:07:25 2022: BS 1 completed
Wed Jun 29 15:07:48 2022: BS 2 completed
Wed Jun 29 15:08:10 2022: BS 3 completed
Wed Jun 29 15:08:33 2022: BS 4 completed
Wed Jun 29 15:08:55 2022: BS 5 completed
Wed Jun 29 15:09:18 2022: BS 6 completed
Wed Jun 29 15:09:41 2022: BS 7 completed
Wed Jun 29 15:10:03 2022: BS 8 completed
Wed Jun 29 15:10:26 2022: BS 9 completed
Wed Jun 29 15:10:48 2022: BS 10 completed
Wed Jun 29 15:11:11 2022: BS 11 completed
Wed Jun 29 15:11:33 2022: BS 12 completed
Wed Jun 29 15:11:56 2022: BS 13 completed
Wed Jun 29 15:12:19 2022: BS 14 completed
Wed Jun 29 15:12:41 2022: BS 15 completed
Wed Jun 29 15:13:04 2022: Acquisition complete
