# Supplementary material for: Base-Mediated Rearrangement of α-Dithioacetyl Propargylamines via Expansion of Dithioacetyl Ring: Synthesis of Medium-Sized S,S-Heterocycles
Source: Org Lett. 2023 May 26;25(22):4028–32. doi: 10.1021/acs.orglett.3c01118 (PMC10262264; doi:10.1021/acs.orglett.3c01118)
Supplement: Supplementary file 1 — ol3c01118_si_001.zip [file ol3c01118_si_001.zip › 1H-NMR/2l_PROTON_01.fid/log]

Sat Jun 12 07:54:16 2021: Experiment started
Sat Jun 12 07:54:41 2021: BS 1 completed
Sat Jun 12 07:55:04 2021: BS 2 completed
Sat Jun 12 07:55:27 2021: BS 3 completed
Sat Jun 12 07:55:49 2021: BS 4 completed
Sat Jun 12 07:56:12 2021: BS 5 completed
Sat Jun 12 07:56:34 2021: BS 6 completed
Sat Jun 12 07:56:57 2021: BS 7 completed
Sat Jun 12 07:57:20 2021: BS 8 completed
Sat Jun 12 07:57:42 2021: BS 9 completed
Sat Jun 12 07:58:05 2021: BS 10 completed
Sat Jun 12 07:58:27 2021: BS 11 completed
Sat Jun 12 07:58:50 2021: BS 12 completed
Sat Jun 12 07:59:12 2021: BS 13 completed
Sat Jun 12 07:59:35 2021: BS 14 completed
Sat Jun 12 07:59:58 2021: BS 15 completed
Sat Jun 12 08:00:20 2021: Acquisition complete
