# Supplementary material for: Base-Mediated Rearrangement of α-Dithioacetyl Propargylamines via Expansion of Dithioacetyl Ring: Synthesis of Medium-Sized S,S-Heterocycles
Source: Org Lett. 2023 May 26;25(22):4028–32. doi: 10.1021/acs.orglett.3c01118 (PMC10262264; doi:10.1021/acs.orglett.3c01118)
Supplement: Supplementary file 1 — ol3c01118_si_001.zip [file ol3c01118_si_001.zip › 1H-NMR/2m_PROTON_01.fid/log]

Thu Oct 21 18:28:04 2021: Experiment started
Thu Oct 21 18:28:30 2021: BS 1 completed
Thu Oct 21 18:28:52 2021: BS 2 completed
Thu Oct 21 18:29:15 2021: BS 3 completed
Thu Oct 21 18:29:38 2021: BS 4 completed
Thu Oct 21 18:30:00 2021: BS 5 completed
Thu Oct 21 18:30:23 2021: BS 6 completed
Thu Oct 21 18:30:45 2021: BS 7 completed
Thu Oct 21 18:31:08 2021: BS 8 completed
Thu Oct 21 18:31:20 2021: Acquisition aborted
