# Supplementary material for: Base-Mediated Rearrangement of α-Dithioacetyl Propargylamines via Expansion of Dithioacetyl Ring: Synthesis of Medium-Sized S,S-Heterocycles
Source: Org Lett. 2023 May 26;25(22):4028–32. doi: 10.1021/acs.orglett.3c01118 (PMC10262264; doi:10.1021/acs.orglett.3c01118)
Supplement: Supplementary file 1 — ol3c01118_si_001.zip [file ol3c01118_si_001.zip › 1H-NMR/2n_PROTON_01.fid/log]

Mon Nov 15 13:38:54 2021: Experiment started
Mon Nov 15 13:39:20 2021: BS 1 completed
Mon Nov 15 13:39:42 2021: BS 2 completed
Mon Nov 15 13:40:05 2021: BS 3 completed
Mon Nov 15 13:40:27 2021: BS 4 completed
Mon Nov 15 13:40:50 2021: BS 5 completed
Mon Nov 15 13:41:13 2021: BS 6 completed
Mon Nov 15 13:41:35 2021: BS 7 completed
Mon Nov 15 13:41:58 2021: Acquisition complete
