# Supplementary material for: Base-Mediated Rearrangement of α-Dithioacetyl Propargylamines via Expansion of Dithioacetyl Ring: Synthesis of Medium-Sized S,S-Heterocycles
Source: Org Lett. 2023 May 26;25(22):4028–32. doi: 10.1021/acs.orglett.3c01118 (PMC10262264; doi:10.1021/acs.orglett.3c01118)
Supplement: Supplementary file 1 — ol3c01118_si_001.zip [file ol3c01118_si_001.zip › 1H-NMR/2p_PROTON_01.fid/log]

Tue Nov 16 11:30:08 2021: Experiment started
Tue Nov 16 11:30:34 2021: BS 1 completed
Tue Nov 16 11:30:57 2021: BS 2 completed
Tue Nov 16 11:31:19 2021: BS 3 completed
Tue Nov 16 11:31:42 2021: BS 4 completed
Tue Nov 16 11:32:05 2021: BS 5 completed
Tue Nov 16 11:32:27 2021: BS 6 completed
Tue Nov 16 11:32:50 2021: BS 7 completed
Tue Nov 16 11:33:12 2021: Acquisition complete
