# Supplementary material for: Base-Mediated Rearrangement of α-Dithioacetyl Propargylamines via Expansion of Dithioacetyl Ring: Synthesis of Medium-Sized S,S-Heterocycles
Source: Org Lett. 2023 May 26;25(22):4028–32. doi: 10.1021/acs.orglett.3c01118 (PMC10262264; doi:10.1021/acs.orglett.3c01118)
Supplement: Supplementary file 1 — ol3c01118_si_001.zip [file ol3c01118_si_001.zip › 1H-NMR/2r_PROTON_01.fid/log]

Fri Nov 19 10:25:20 2021: Experiment started
Fri Nov 19 10:25:46 2021: BS 1 completed
Fri Nov 19 10:26:08 2021: BS 2 completed
Fri Nov 19 10:26:31 2021: BS 3 completed
Fri Nov 19 10:26:54 2021: BS 4 completed
Fri Nov 19 10:27:16 2021: BS 5 completed
Fri Nov 19 10:27:39 2021: BS 6 completed
Fri Nov 19 10:28:01 2021: BS 7 completed
Fri Nov 19 10:28:24 2021: BS 8 completed
Fri Nov 19 10:28:46 2021: BS 9 completed
Fri Nov 19 10:29:09 2021: BS 10 completed
Fri Nov 19 10:29:32 2021: BS 11 completed
Fri Nov 19 10:29:54 2021: BS 12 completed
Fri Nov 19 10:30:17 2021: BS 13 completed
Fri Nov 19 10:30:39 2021: BS 14 completed
Fri Nov 19 10:31:02 2021: BS 15 completed
Fri Nov 19 10:31:24 2021: Acquisition complete
