# Supplementary material for: Base-Mediated Rearrangement of α-Dithioacetyl Propargylamines via Expansion of Dithioacetyl Ring: Synthesis of Medium-Sized S,S-Heterocycles
Source: Org Lett. 2023 May 26;25(22):4028–32. doi: 10.1021/acs.orglett.3c01118 (PMC10262264; doi:10.1021/acs.orglett.3c01118)
Supplement: Supplementary file 1 — ol3c01118_si_001.zip [file ol3c01118_si_001.zip › 1H-NMR/2s_PROTON_01.fid/log]

Tue Jun 15 17:16:27 2021: Experiment started
Tue Jun 15 17:16:53 2021: BS 1 completed
Tue Jun 15 17:17:16 2021: BS 2 completed
Tue Jun 15 17:17:38 2021: BS 3 completed
Tue Jun 15 17:18:01 2021: BS 4 completed
Tue Jun 15 17:18:24 2021: BS 5 completed
Tue Jun 15 17:18:46 2021: BS 6 completed
Tue Jun 15 17:19:09 2021: BS 7 completed
Tue Jun 15 17:19:31 2021: Acquisition complete
