# Supplementary material for: Base-Mediated Rearrangement of α-Dithioacetyl Propargylamines via Expansion of Dithioacetyl Ring: Synthesis of Medium-Sized S,S-Heterocycles
Source: Org Lett. 2023 May 26;25(22):4028–32. doi: 10.1021/acs.orglett.3c01118 (PMC10262264; doi:10.1021/acs.orglett.3c01118)
Supplement: Supplementary file 1 — ol3c01118_si_001.zip [file ol3c01118_si_001.zip › 1H-NMR/2t_PROTON_01.fid/log]

Thu Apr 21 16:48:50 2022: Experiment started
Thu Apr 21 16:49:16 2022: BS 1 completed
Thu Apr 21 16:49:38 2022: BS 2 completed
Thu Apr 21 16:50:01 2022: BS 3 completed
Thu Apr 21 16:50:24 2022: BS 4 completed
Thu Apr 21 16:50:46 2022: BS 5 completed
Thu Apr 21 16:51:09 2022: BS 6 completed
Thu Apr 21 16:51:31 2022: BS 7 completed
Thu Apr 21 16:51:54 2022: BS 8 completed
Thu Apr 21 16:52:16 2022: BS 9 completed
Thu Apr 21 16:52:39 2022: BS 10 completed
Thu Apr 21 16:53:02 2022: BS 11 completed
Thu Apr 21 16:53:24 2022: BS 12 completed
Thu Apr 21 16:53:47 2022: BS 13 completed
Thu Apr 21 16:54:09 2022: BS 14 completed
Thu Apr 21 16:54:32 2022: BS 15 completed
Thu Apr 21 16:54:54 2022: Acquisition complete
