# Supplementary material for: Base-Mediated Rearrangement of α-Dithioacetyl Propargylamines via Expansion of Dithioacetyl Ring: Synthesis of Medium-Sized S,S-Heterocycles
Source: Org Lett. 2023 May 26;25(22):4028–32. doi: 10.1021/acs.orglett.3c01118 (PMC10262264; doi:10.1021/acs.orglett.3c01118)
Supplement: Supplementary file 1 — ol3c01118_si_001.zip [file ol3c01118_si_001.zip › 1H-NMR/2u_PROTON_01.fid/log]

Mon Mar 21 11:56:02 2022: Experiment started
Mon Mar 21 11:56:28 2022: BS 1 completed
Mon Mar 21 11:56:50 2022: BS 2 completed
Mon Mar 21 11:57:13 2022: BS 3 completed
Mon Mar 21 11:57:35 2022: BS 4 completed
Mon Mar 21 11:57:58 2022: BS 5 completed
Mon Mar 21 11:58:20 2022: BS 6 completed
Mon Mar 21 11:58:43 2022: BS 7 completed
Mon Mar 21 11:59:06 2022: Acquisition complete
