# Supplementary material for: Base-Mediated Rearrangement of α-Dithioacetyl Propargylamines via Expansion of Dithioacetyl Ring: Synthesis of Medium-Sized S,S-Heterocycles
Source: Org Lett. 2023 May 26;25(22):4028–32. doi: 10.1021/acs.orglett.3c01118 (PMC10262264; doi:10.1021/acs.orglett.3c01118)
Supplement: Supplementary file 1 — ol3c01118_si_001.zip [file ol3c01118_si_001.zip › 1H-NMR/2v_PROTON_01.fid/log]

Fri May  3 11:00:21 2019: Experiment started
Fri May  3 11:00:47 2019: BS 1 completed
Fri May  3 11:01:09 2019: BS 2 completed
Fri May  3 11:01:32 2019: BS 3 completed
Fri May  3 11:01:54 2019: BS 4 completed
Fri May  3 11:02:17 2019: BS 5 completed
Fri May  3 11:02:39 2019: BS 6 completed
Fri May  3 11:03:02 2019: BS 7 completed
Fri May  3 11:03:25 2019: BS 8 completed
Fri May  3 11:03:47 2019: BS 9 completed
Fri May  3 11:04:10 2019: BS 10 completed
Fri May  3 11:04:32 2019: BS 11 completed
Fri May  3 11:04:55 2019: BS 12 completed
Fri May  3 11:05:17 2019: BS 13 completed
Fri May  3 11:05:40 2019: BS 14 completed
Fri May  3 11:06:03 2019: BS 15 completed
Fri May  3 11:06:25 2019: Acquisition complete
