# Supplementary material for: Base-Mediated Rearrangement of α-Dithioacetyl Propargylamines via Expansion of Dithioacetyl Ring: Synthesis of Medium-Sized S,S-Heterocycles
Source: Org Lett. 2023 May 26;25(22):4028–32. doi: 10.1021/acs.orglett.3c01118 (PMC10262264; doi:10.1021/acs.orglett.3c01118)
Supplement: Supplementary file 1 — ol3c01118_si_001.zip [file ol3c01118_si_001.zip › 1H-NMR/2y_PROTON_01.fid/log]

Wed Nov 30 17:20:53 2022: Experiment started
Wed Nov 30 17:21:19 2022: BS 1 completed
Wed Nov 30 17:21:41 2022: BS 2 completed
Wed Nov 30 17:22:04 2022: BS 3 completed
Wed Nov 30 17:22:26 2022: BS 4 completed
Wed Nov 30 17:22:49 2022: BS 5 completed
Wed Nov 30 17:23:12 2022: BS 6 completed
Wed Nov 30 17:23:34 2022: BS 7 completed
Wed Nov 30 17:23:57 2022: BS 8 completed
Wed Nov 30 17:24:19 2022: BS 9 completed
Wed Nov 30 17:24:42 2022: BS 10 completed
Wed Nov 30 17:25:05 2022: BS 11 completed
Wed Nov 30 17:25:27 2022: BS 12 completed
Wed Nov 30 17:25:50 2022: BS 13 completed
Wed Nov 30 17:26:12 2022: BS 14 completed
Wed Nov 30 17:26:35 2022: BS 15 completed
Wed Nov 30 17:26:57 2022: Acquisition complete
