# Supplementary material for: Base-Mediated Rearrangement of α-Dithioacetyl Propargylamines via Expansion of Dithioacetyl Ring: Synthesis of Medium-Sized S,S-Heterocycles
Source: Org Lett. 2023 May 26;25(22):4028–32. doi: 10.1021/acs.orglett.3c01118 (PMC10262264; doi:10.1021/acs.orglett.3c01118)
Supplement: Supplementary file 1 — ol3c01118_si_001.zip [file ol3c01118_si_001.zip › 1H-NMR/3a_PROTON_01.fid/log]

Fri Sep 16 14:27:56 2022: Experiment started
Fri Sep 16 14:28:22 2022: BS 1 completed
Fri Sep 16 14:28:44 2022: BS 2 completed
Fri Sep 16 14:29:07 2022: BS 3 completed
Fri Sep 16 14:29:29 2022: BS 4 completed
Fri Sep 16 14:29:52 2022: BS 5 completed
Fri Sep 16 14:30:15 2022: BS 6 completed
Fri Sep 16 14:30:37 2022: BS 7 completed
Fri Sep 16 14:31:00 2022: BS 8 completed
Fri Sep 16 14:31:22 2022: BS 9 completed
Fri Sep 16 14:31:45 2022: BS 10 completed
Fri Sep 16 14:32:07 2022: BS 11 completed
Fri Sep 16 14:32:30 2022: BS 12 completed
Fri Sep 16 14:32:53 2022: BS 13 completed
Fri Sep 16 14:33:15 2022: BS 14 completed
Fri Sep 16 14:33:38 2022: BS 15 completed
Fri Sep 16 14:34:00 2022: Acquisition complete
