# Supplementary material for: Base-Mediated Rearrangement of α-Dithioacetyl Propargylamines via Expansion of Dithioacetyl Ring: Synthesis of Medium-Sized S,S-Heterocycles
Source: Org Lett. 2023 May 26;25(22):4028–32. doi: 10.1021/acs.orglett.3c01118 (PMC10262264; doi:10.1021/acs.orglett.3c01118)
Supplement: Supplementary file 1 — ol3c01118_si_001.zip [file ol3c01118_si_001.zip › 1H-NMR/4'a_PROTON_01.fid/log]

Thu Jan  6 11:29:20 2022: Experiment started
Thu Jan  6 11:29:46 2022: BS 1 completed
Thu Jan  6 11:30:08 2022: BS 2 completed
Thu Jan  6 11:30:31 2022: BS 3 completed
Thu Jan  6 11:30:54 2022: BS 4 completed
Thu Jan  6 11:31:16 2022: BS 5 completed
Thu Jan  6 11:31:39 2022: BS 6 completed
Thu Jan  6 11:32:01 2022: BS 7 completed
Thu Jan  6 11:32:24 2022: BS 8 completed
Thu Jan  6 11:32:46 2022: BS 9 completed
Thu Jan  6 11:33:09 2022: BS 10 completed
Thu Jan  6 11:33:32 2022: BS 11 completed
Thu Jan  6 11:33:54 2022: BS 12 completed
Thu Jan  6 11:34:17 2022: BS 13 completed
Thu Jan  6 11:34:39 2022: BS 14 completed
Thu Jan  6 11:35:02 2022: BS 15 completed
Thu Jan  6 11:35:25 2022: Acquisition complete
