# Supplementary material for: Base-Mediated Rearrangement of α-Dithioacetyl Propargylamines via Expansion of Dithioacetyl Ring: Synthesis of Medium-Sized S,S-Heterocycles
Source: Org Lett. 2023 May 26;25(22):4028–32. doi: 10.1021/acs.orglett.3c01118 (PMC10262264; doi:10.1021/acs.orglett.3c01118)
Supplement: Supplementary file 1 — ol3c01118_si_001.zip [file ol3c01118_si_001.zip › 1H-NMR/4b_PROTON_01.fid/log]

Mon May 23 15:05:54 2022: Experiment started
Mon May 23 15:06:20 2022: BS 1 completed
Mon May 23 15:06:43 2022: BS 2 completed
Mon May 23 15:07:05 2022: BS 3 completed
Mon May 23 15:07:28 2022: BS 4 completed
Mon May 23 15:07:50 2022: BS 5 completed
Mon May 23 15:08:13 2022: BS 6 completed
Mon May 23 15:08:36 2022: BS 7 completed
Mon May 23 15:08:58 2022: BS 8 completed
Mon May 23 15:09:21 2022: BS 9 completed
Mon May 23 15:09:43 2022: BS 10 completed
Mon May 23 15:10:06 2022: BS 11 completed
Mon May 23 15:10:28 2022: BS 12 completed
Mon May 23 15:10:51 2022: BS 13 completed
Mon May 23 15:11:14 2022: BS 14 completed
Mon May 23 15:11:36 2022: BS 15 completed
Mon May 23 15:11:59 2022: Acquisition complete
