# Supplementary material for: Base-Mediated Rearrangement of α-Dithioacetyl Propargylamines via Expansion of Dithioacetyl Ring: Synthesis of Medium-Sized S,S-Heterocycles
Source: Org Lett. 2023 May 26;25(22):4028–32. doi: 10.1021/acs.orglett.3c01118 (PMC10262264; doi:10.1021/acs.orglett.3c01118)
Supplement: Supplementary file 1 — ol3c01118_si_001.zip [file ol3c01118_si_001.zip › 1H-NMR/4c_PROTON_01.fid/log]

Fri Jul 22 09:27:40 2022: Experiment started
Fri Jul 22 09:28:06 2022: BS 1 completed
Fri Jul 22 09:28:28 2022: BS 2 completed
Fri Jul 22 09:28:51 2022: BS 3 completed
Fri Jul 22 09:29:13 2022: BS 4 completed
Fri Jul 22 09:29:36 2022: BS 5 completed
Fri Jul 22 09:29:59 2022: BS 6 completed
Fri Jul 22 09:30:21 2022: BS 7 completed
Fri Jul 22 09:30:44 2022: BS 8 completed
Fri Jul 22 09:31:06 2022: BS 9 completed
Fri Jul 22 09:31:29 2022: BS 10 completed
Fri Jul 22 09:31:52 2022: BS 11 completed
Fri Jul 22 09:32:14 2022: BS 12 completed
Fri Jul 22 09:32:37 2022: BS 13 completed
Fri Jul 22 09:32:59 2022: BS 14 completed
Fri Jul 22 09:33:22 2022: BS 15 completed
Fri Jul 22 09:33:44 2022: Acquisition complete
