# Supplementary material for: Base-Mediated Rearrangement of α-Dithioacetyl Propargylamines via Expansion of Dithioacetyl Ring: Synthesis of Medium-Sized S,S-Heterocycles
Source: Org Lett. 2023 May 26;25(22):4028–32. doi: 10.1021/acs.orglett.3c01118 (PMC10262264; doi:10.1021/acs.orglett.3c01118)
Supplement: Supplementary file 2 — ol3c01118_si_002.zip [file ol3c01118_si_002.zip]

Archive with 474 entries (392 files):
- 13C-APT-NMR/
- 13C-APT-NMR/1'a_APT_01.fid/
- 13C-APT-NMR/1'a_APT_01.fid/BY_1017_APT_01.mnova
- 13C-APT-NMR/1'a_APT_01.fid/fid
- 13C-APT-NMR/1'a_APT_01.fid/fort.666
- 13C-APT-NMR/1'a_APT_01.fid/log
- 13C-APT-NMR/1'a_APT_01.fid/procpar
- 13C-APT-NMR/1'a_APT_01.fid/text
- 13C-APT-NMR/1'b_APT_01.fid/
- 13C-APT-NMR/1'b_APT_01.fid/BY_1310_apt.mnova
- 13C-APT-NMR/1'b_APT_01.fid/BY_1310_APT_01.mnova
- 13C-APT-NMR/1'b_APT_01.fid/fid
- 13C-APT-NMR/1'b_APT_01.fid/log
- 13C-APT-NMR/1'b_APT_01.fid/procpar
- 13C-APT-NMR/1'b_APT_01.fid/text
- 13C-APT-NMR/1'c_APT_01.fid/
- 13C-APT-NMR/1'c_APT_01.fid/fid
- 13C-APT-NMR/1'c_APT_01.fid/log
- 13C-APT-NMR/1'c_APT_01.fid/procpar
- 13C-APT-NMR/1'c_APT_01.fid/text
- 13C-APT-NMR/1'd_APT_01.fid/
- 13C-APT-NMR/1'd_APT_01.fid/BY_1063_APT_01.mnova
- 13C-APT-NMR/1'd_APT_01.fid/fid
- 13C-APT-NMR/1'd_APT_01.fid/log
- 13C-APT-NMR/1'd_APT_01.fid/procpar
- 13C-APT-NMR/1'd_APT_01.fid/text
- 13C-APT-NMR/1'e_APT_01.fid/
- 13C-APT-NMR/1'e_APT_01.fid/BY_1324_APT_01.mnova
- 13C-APT-NMR/1'e_APT_01.fid/fid
- 13C-APT-NMR/1'e_APT_01.fid/log
- 13C-APT-NMR/1'e_APT_01.fid/procpar
- 13C-APT-NMR/1'e_APT_01.fid/text
- 13C-APT-NMR/1'f_APT_01.fid/
- 13C-APT-NMR/1'f_APT_01.fid/BY_1402_APT_01.mnova
- 13C-APT-NMR/1'f_APT_01.fid/fid
- 13C-APT-NMR/1'f_APT_01.fid/log
- 13C-APT-NMR/1'f_APT_01.fid/procpar
- 13C-APT-NMR/1'f_APT_01.fid/text
- 13C-APT-NMR/1'g_APT_01.fid/
- 13C-APT-NMR/1'g_APT_01.fid/BY_1137_APT_01.mnova
- 13C-APT-NMR/1'g_APT_01.fid/fid
- 13C-APT-NMR/1'g_APT_01.fid/log
- 13C-APT-NMR/1'g_APT_01.fid/procpar
- 13C-APT-NMR/1'g_APT_01.fid/text
- 13C-APT-NMR/1'h_APT_01.fid/
- 13C-APT-NMR/1'h_APT_01.fid/BY_1182_APT_01.mnova
- 13C-APT-NMR/1'h_APT_01.fid/fid
- 13C-APT-NMR/1'h_APT_01.fid/log
- 13C-APT-NMR/1'h_APT_01.fid/procpar
- 13C-APT-NMR/1'h_APT_01.fid/text
- 13C-APT-NMR/1'i_APT_01.fid/
- 13C-APT-NMR/1'i_APT_01.fid/BY_1521_APT_01.mnova
- 13C-APT-NMR/1'i_APT_01.fid/fid
- 13C-APT-NMR/1'i_APT_01.fid/log
- 13C-APT-NMR/1'i_APT_01.fid/procpar
- 13C-APT-NMR/1'i_APT_01.fid/text
- 13C-APT-NMR/1aa_APT_01.fid/
- 13C-APT-NMR/1aa_APT_01.fid/fid
- 13C-APT-NMR/1aa_APT_01.fid/log
- 13C-APT-NMR/1aa_APT_01.fid/procpar
- 13C-APT-NMR/1aa_APT_01.fid/text
- 13C-APT-NMR/1ab_APT_01.fid/
- 13C-APT-NMR/1ab_APT_01.fid/fid
- 13C-APT-NMR/1ab_APT_01.fid/log
- 13C-APT-NMR/1ab_APT_01.fid/procpar
- 13C-APT-NMR/1ab_APT_01.fid/text
- 13C-APT-NMR/1ac_APT_01.fid/
- 13C-APT-NMR/1ac_APT_01.fid/BY_1713_APT_01.mnova
- 13C-APT-NMR/1ac_APT_01.fid/fid
- 13C-APT-NMR/1ac_APT_01.fid/log
- 13C-APT-NMR/1ac_APT_01.fid/procpar
- 13C-APT-NMR/1ac_APT_01.fid/text
- 13C-APT-NMR/1ad_APT_01.fid/
- 13C-APT-NMR/1ad_APT_01.fid/BY_1724_APT_01.mnova
- 13C-APT-NMR/1ad_APT_01.fid/fid
- 13C-APT-NMR/1ad_APT_01.fid/log
- 13C-APT-NMR/1ad_APT_01.fid/procpar
- 13C-APT-NMR/1ad_APT_01.fid/text
- 13C-APT-NMR/1a_APT_01.fid/
- 13C-APT-NMR/1a_APT_01.fid/fid
- 13C-APT-NMR/1a_APT_01.fid/log
- 13C-APT-NMR/1a_APT_01.fid/procpar
- 13C-APT-NMR/1a_APT_01.fid/text
- 13C-APT-NMR/1b_APT_01.fid/
- 13C-APT-NMR/1b_APT_01.fid/fid
- 13C-APT-NMR/1b_APT_01.fid/log
- 13C-APT-NMR/1b_APT_01.fid/procpar
- 13C-APT-NMR/1b_APT_01.fid/text
- 13C-APT-NMR/1c_APT_01.fid/
- 13C-APT-NMR/1c_APT_01.fid/BY_1761_APT_01.mnova
- 13C-APT-NMR/1c_APT_01.fid/fid
- 13C-APT-NMR/1c_APT_01.fid/log
- 13C-APT-NMR/1c_APT_01.fid/procpar
- 13C-APT-NMR/1c_APT_01.fid/text
- 13C-APT-NMR/1d_APT_01.fid/
- 13C-APT-NMR/1d_APT_01.fid/fid
- 13C-APT-NMR/1d_APT_01.fid/log
- 13C-APT-NMR/1d_APT_01.fid/procpar
- 13C-APT-NMR/1d_APT_01.fid/text
- 13C-APT-NMR/1e_APT_01.fid/
- 13C-APT-NMR/1e_APT_01.fid/BY_1993_APT_01.mnova
- 13C-APT-NMR/1e_APT_01.fid/fid
- 13C-APT-NMR/1e_APT_01.fid/log
- 13C-APT-NMR/1e_APT_01.fid/procpar
- 13C-APT-NMR/1e_APT_01.fid/text
- 13C-APT-NMR/1f_APT_01.fid/
- 13C-APT-NMR/1f_APT_01.fid/BY_2035_APT_01.mnova
- 13C-APT-NMR/1f_APT_01.fid/fid
- 13C-APT-NMR/1f_APT_01.fid/log
- 13C-APT-NMR/1f_APT_01.fid/procpar
- 13C-APT-NMR/1f_APT_01.fid/text
- 13C-APT-NMR/1g_APT_01.fid/
- 13C-APT-NMR/1g_APT_01.fid/BY_2078_APT_01.mnova
- 13C-APT-NMR/1g_APT_01.fid/fid
- 13C-APT-NMR/1g_APT_01.fid/log
- 13C-APT-NMR/1g_APT_01.fid/procpar
- 13C-APT-NMR/1g_APT_01.fid/text
- 13C-APT-NMR/1h_APT_01.fid/
- 13C-APT-NMR/1h_APT_01.fid/fid
- 13C-APT-NMR/1h_APT_01.fid/log
- 13C-APT-NMR/1h_APT_01.fid/procpar
- 13C-APT-NMR/1h_APT_01.fid/text
- 13C-APT-NMR/1i_APT_01.fid/
- 13C-APT-NMR/1i_APT_01.fid/fid
- 13C-APT-NMR/1i_APT_01.fid/log
- 13C-APT-NMR/1i_APT_01.fid/procpar
- 13C-APT-NMR/1i_APT_01.fid/text
- 13C-APT-NMR/1j_APT_01.fid/
- 13C-APT-NMR/1j_APT_01.fid/fid
- 13C-APT-NMR/1j_APT_01.fid/log
- 13C-APT-NMR/1j_APT_01.fid/procpar
- 13C-APT-NMR/1j_APT_01.fid/text
- 13C-APT-NMR/1k_APT_01.fid/
- 13C-APT-NMR/1k_APT_01.fid/fid
- 13C-APT-NMR/1k_APT_01.fid/log
- 13C-APT-NMR/1k_APT_01.fid/procpar
- 13C-APT-NMR/1k_APT_01.fid/text
- 13C-APT-NMR/1l_APT_01.fid/
- 13C-APT-NMR/1l_APT_01.fid/fid
- 13C-APT-NMR/1l_APT_01.fid/log
- 13C-APT-NMR/1l_APT_01.fid/procpar
- 13C-APT-NMR/1l_APT_01.fid/text
- 13C-APT-NMR/1m_APT_01.fid/
- 13C-APT-NMR/1m_APT_01.fid/fid
- 13C-APT-NMR/1m_APT_01.fid/log
- 13C-APT-NMR/1m_APT_01.fid/procpar
- 13C-APT-NMR/1m_APT_01.fid/text
- 13C-APT-NMR/1n_APT_01.fid/
- 13C-APT-NMR/1n_APT_01.fid/fid
- 13C-APT-NMR/1n_APT_01.fid/log
- 13C-APT-NMR/1n_APT_01.fid/procpar
- 13C-APT-NMR/1n_APT_01.fid/text
- 13C-APT-NMR/1o_APT_01.fid/
- 13C-APT-NMR/1o_APT_01.fid/BY_1298_APT_01.mnova
- 13C-APT-NMR/1o_APT_01.fid/fid
- 13C-APT-NMR/1o_APT_01.fid/log
- 13C-APT-NMR/1o_APT_01.fid/procpar
- 13C-APT-NMR/1o_APT_01.fid/text
- 13C-APT-NMR/1p_APT_01.fid/
- 13C-APT-NMR/1p_APT_01.fid/BY_1353_APT_01.mnova
- 13C-APT-NMR/1p_APT_01.fid/fid
- 13C-APT-NMR/1p_APT_01.fid/log
- 13C-APT-NMR/1p_APT_01.fid/procpar
- 13C-APT-NMR/1p_APT_01.fid/text
- 13C-APT-NMR/1q_APT_01.fid/
- 13C-APT-NMR/1q_APT_01.fid/BY_1771_APT_01.mnova
- 13C-APT-NMR/1q_APT_01.fid/fid
- 13C-APT-NMR/1q_APT_01.fid/log
- 13C-APT-NMR/1q_APT_01.fid/procpar
- 13C-APT-NMR/1q_APT_01.fid/text
- 13C-APT-NMR/1r_APT_01.fid/
- 13C-APT-NMR/1r_APT_01.fid/BY_1795_APT_01.mnova
- 13C-APT-NMR/1r_APT_01.fid/fid
- 13C-APT-NMR/1r_APT_01.fid/log
- 13C-APT-NMR/1r_APT_01.fid/procpar
- 13C-APT-NMR/1r_APT_01.fid/text
- 13C-APT-NMR/1s_APT_01.fid/
- 13C-APT-NMR/1s_APT_01.fid/fid
- 13C-APT-NMR/1s_APT_01.fid/log
- 13C-APT-NMR/1s_APT_01.fid/procpar
- 13C-APT-NMR/1s_APT_01.fid/text
- 13C-APT-NMR/1t_APT_01.fid/
- 13C-APT-NMR/1t_APT_01.fid/BY_1788_APT_01.mnova
- 13C-APT-NMR/1t_APT_01.fid/fid
- 13C-APT-NMR/1t_APT_01.fid/log
- 13C-APT-NMR/1t_APT_01.fid/procpar
- 13C-APT-NMR/1t_APT_01.fid/text
- 13C-APT-NMR/1u_APT_01.fid/
- 13C-APT-NMR/1u_APT_01.fid/BY_1785_APT_01.mnova
- 13C-APT-NMR/1u_APT_01.fid/fid
- 13C-APT-NMR/1u_APT_01.fid/log
- 13C-APT-NMR/1u_APT_01.fid/procpar
- 13C-APT-NMR/1u_APT_01.fid/text
- 13C-APT-NMR/1v_APT_01.fid/
- 13C-APT-NMR/1v_APT_01.fid/BY_920_APT_01.mnova
- 13C-APT-NMR/1v_APT_01.fid/fid
- 13C-APT-NMR/1v_APT_01.fid/log
- 13C-APT-NMR/1v_APT_01.fid/procpar
- 13C-APT-NMR/1v_APT_01.fid/text
- 13C-APT-NMR/1y_APT_01.fid/
- 13C-APT-NMR/1y_APT_01.fid/BY_2270_APT_01.mnova
- 13C-APT-NMR/1y_APT_01.fid/fid
- 13C-APT-NMR/1y_APT_01.fid/log
- 13C-APT-NMR/1y_APT_01.fid/procpar
- 13C-APT-NMR/1y_APT_01.fid/text
- 13C-APT-NMR/2a_APT_01.fid/
- 13C-APT-NMR/2a_APT_01.fid/BY_1849_APT_01.mnova
- 13C-APT-NMR/2a_APT_01.fid/fid
- 13C-APT-NMR/2a_APT_01.fid/log
- 13C-APT-NMR/2a_APT_01.fid/procpar
- 13C-APT-NMR/2a_APT_01.fid/text
- 13C-APT-NMR/2b_APT_01.fid/
- 13C-APT-NMR/2b_APT_01.fid/BY_1985_APT_01.mnova
- 13C-APT-NMR/2b_APT_01.fid/fid
- 13C-APT-NMR/2b_APT_01.fid/log
- 13C-APT-NMR/2b_APT_01.fid/procpar
- 13C-APT-NMR/2b_APT_01.fid/text
- 13C-APT-NMR/2c_APT_01.fid/
- 13C-APT-NMR/2c_APT_01.fid/BY_2109_APT_01.mnova
- 13C-APT-NMR/2c_APT_01.fid/fid
- 13C-APT-NMR/2c_APT_01.fid/log
- 13C-APT-NMR/2c_APT_01.fid/procpar
- 13C-APT-NMR/2c_APT_01.fid/text
- 13C-APT-NMR/2d_APT_01.fid/
- 13C-APT-NMR/2d_APT_01.fid/BY_1920_APT_01.mnova
- 13C-APT-NMR/2d_APT_01.fid/fid
- 13C-APT-NMR/2d_APT_01.fid/log
- 13C-APT-NMR/2d_APT_01.fid/procpar
- 13C-APT-NMR/2d_APT_01.fid/text
- 13C-APT-NMR/2e_APT_01.fid/
- 13C-APT-NMR/2e_APT_01.fid/BY_2005_APT_01.mnova
- 13C-APT-NMR/2e_APT_01.fid/fid
- 13C-APT-NMR/2e_APT_01.fid/fort.666
- 13C-APT-NMR/2e_APT_01.fid/log
- 13C-APT-NMR/2e_APT_01.fid/procpar
- 13C-APT-NMR/2e_APT_01.fid/text
- 13C-APT-NMR/2f_APT_01.fid/
- 13C-APT-NMR/2f_APT_01.fid/BY_2044_APT_01.mnova
- 13C-APT-NMR/2f_APT_01.fid/fid
- 13C-APT-NMR/2f_APT_01.fid/log
- 13C-APT-NMR/2f_APT_01.fid/procpar
- 13C-APT-NMR/2f_APT_01.fid/text
- 13C-APT-NMR/2g_APT_01.fid/
- 13C-APT-NMR/2g_APT_01.fid/BY_2061_APT_01.mnova
- 13C-APT-NMR/2g_APT_01.fid/fid
- 13C-APT-NMR/2g_APT_01.fid/log
- 13C-APT-NMR/2g_APT_01.fid/procpar
- 13C-APT-NMR/2g_APT_01.fid/text
- 13C-APT-NMR/2h_APT_01.fid/
- 13C-APT-NMR/2h_APT_01.fid/BY_1875_APT_01.mnova
- 13C-APT-NMR/2h_APT_01.fid/fid
- 13C-APT-NMR/2h_APT_01.fid/log
- 13C-APT-NMR/2h_APT_01.fid/procpar
- 13C-APT-NMR/2h_APT_01.fid/text
- 13C-APT-NMR/2i_APT_01.fid/
- 13C-APT-NMR/2i_APT_01.fid/BY_1861_APT_01.mnova
- 13C-APT-NMR/2i_APT_01.fid/fid
- 13C-APT-NMR/2i_APT_01.fid/log
- 13C-APT-NMR/2i_APT_01.fid/procpar
- 13C-APT-NMR/2i_APT_01.fid/text
- 13C-APT-NMR/2j_APT_01.fid/
- 13C-APT-NMR/2j_APT_01.fid/BY_2025_APT_01.mnova
- 13C-APT-NMR/2j_APT_01.fid/fid
- 13C-APT-NMR/2j_APT_01.fid/log
- 13C-APT-NMR/2j_APT_01.fid/procpar
- 13C-APT-NMR/2j_APT_01.fid/text
- 13C-APT-NMR/2k_APT_01.fid/
- 13C-APT-NMR/2k_APT_01.fid/BY_2014_APT_01.mnova
- 13C-APT-NMR/2k_APT_01.fid/fid
- 13C-APT-NMR/2k_APT_01.fid/log
- 13C-APT-NMR/2k_APT_01.fid/procpar
- 13C-APT-NMR/2k_APT_01.fid/text
- 13C-APT-NMR/2l_APT_01.fid/
- 13C-APT-NMR/2l_APT_01.fid/BY_1865_APT_01.mnova
- 13C-APT-NMR/2l_APT_01.fid/fid
- 13C-APT-NMR/2l_APT_01.fid/log
- 13C-APT-NMR/2l_APT_01.fid/procpar
- 13C-APT-NMR/2l_APT_01.fid/text
- 13C-APT-NMR/2m_APT_01.fid/
- 13C-APT-NMR/2m_APT_01.fid/BY_1987_APT_01.mnova
- 13C-APT-NMR/2m_APT_01.fid/fid
- 13C-APT-NMR/2m_APT_01.fid/log
- 13C-APT-NMR/2m_APT_01.fid/procpar
- 13C-APT-NMR/2m_APT_01.fid/text
- 13C-APT-NMR/2n_APT_01.fid/
- 13C-APT-NMR/2n_APT_01.fid/BY_2013_APT_01.mnova
- 13C-APT-NMR/2n_APT_01.fid/fid
- 13C-APT-NMR/2n_APT_01.fid/log
- 13C-APT-NMR/2n_APT_01.fid/procpar
- 13C-APT-NMR/2n_APT_01.fid/text
- 13C-APT-NMR/2o_APT_01.fid/
- 13C-APT-NMR/2o_APT_01.fid/BY_2024_APT_01.mnova
- 13C-APT-NMR/2o_APT_01.fid/fid
- 13C-APT-NMR/2o_APT_01.fid/log
- 13C-APT-NMR/2o_APT_01.fid/procpar
- 13C-APT-NMR/2o_APT_01.fid/text
- 13C-APT-NMR/2p_APT_01.fid/
- 13C-APT-NMR/2p_APT_01.fid/BY_2017_APT_01.mnova
- 13C-APT-NMR/2p_APT_01.fid/fid
- 13C-APT-NMR/2p_APT_01.fid/log
[truncated: 174 more entries]
