# Supplementary material for: Base-Mediated Rearrangement of α-Dithioacetyl Propargylamines via Expansion of Dithioacetyl Ring: Synthesis of Medium-Sized S,S-Heterocycles
Source: Org Lett. 2023 May 26;25(22):4028–32. doi: 10.1021/acs.orglett.3c01118 (PMC10262264; doi:10.1021/acs.orglett.3c01118)
Supplement: Supplementary file 2 — ol3c01118_si_002.zip [file ol3c01118_si_002.zip › 13C-APT-NMR/1'a_APT_01.fid/log]

Tue Aug 20 17:27:52 2019: Experiment started
Tue Aug 20 17:30:15 2019: BS 1 completed
Tue Aug 20 17:32:28 2019: BS 2 completed
Tue Aug 20 17:34:40 2019: BS 3 completed
Tue Aug 20 17:36:52 2019: BS 4 completed
Tue Aug 20 17:39:04 2019: BS 5 completed
Tue Aug 20 17:41:16 2019: BS 6 completed
Tue Aug 20 17:43:28 2019: BS 7 completed
Tue Aug 20 17:45:40 2019: BS 8 completed
Tue Aug 20 17:47:52 2019: BS 9 completed
Tue Aug 20 17:50:04 2019: BS 10 completed
Tue Aug 20 17:52:17 2019: BS 11 completed
Tue Aug 20 17:54:29 2019: BS 12 completed
Tue Aug 20 17:56:41 2019: BS 13 completed
Tue Aug 20 17:58:53 2019: BS 14 completed
Tue Aug 20 18:01:05 2019: BS 15 completed
Tue Aug 20 18:03:17 2019: BS 16 completed
Tue Aug 20 18:05:29 2019: BS 17 completed
Tue Aug 20 18:07:41 2019: BS 18 completed
Tue Aug 20 18:09:54 2019: BS 19 completed
Tue Aug 20 18:12:06 2019: BS 20 completed
Tue Aug 20 18:14:18 2019: BS 21 completed
Tue Aug 20 18:16:30 2019: BS 22 completed
Tue Aug 20 18:18:42 2019: BS 23 completed
Tue Aug 20 18:20:54 2019: BS 24 completed
Tue Aug 20 18:23:06 2019: BS 25 completed
Tue Aug 20 18:25:18 2019: BS 26 completed
Tue Aug 20 18:27:31 2019: BS 27 completed
Tue Aug 20 18:29:43 2019: BS 28 completed
Tue Aug 20 18:31:55 2019: BS 29 completed
Tue Aug 20 18:34:07 2019: BS 30 completed
Tue Aug 20 18:36:19 2019: BS 31 completed
Tue Aug 20 18:38:31 2019: BS 32 completed
Tue Aug 20 18:40:43 2019: BS 33 completed
Tue Aug 20 18:42:55 2019: BS 34 completed
Tue Aug 20 18:45:08 2019: BS 35 completed
Tue Aug 20 18:47:20 2019: BS 36 completed
Tue Aug 20 18:49:32 2019: BS 37 completed
Tue Aug 20 18:51:44 2019: BS 38 completed
Tue Aug 20 18:53:56 2019: BS 39 completed
Tue Aug 20 18:56:08 2019: BS 40 completed
Tue Aug 20 18:58:20 2019: BS 41 completed
Tue Aug 20 19:00:32 2019: BS 42 completed
Tue Aug 20 19:02:44 2019: BS 43 completed
Tue Aug 20 19:04:57 2019: BS 44 completed
Tue Aug 20 19:07:09 2019: BS 45 completed
Tue Aug 20 19:09:21 2019: BS 46 completed
Tue Aug 20 19:11:33 2019: BS 47 completed
Tue Aug 20 19:13:45 2019: BS 48 completed
Tue Aug 20 19:15:57 2019: BS 49 completed
Tue Aug 20 19:18:09 2019: BS 50 completed
Tue Aug 20 19:20:21 2019: BS 51 completed
Tue Aug 20 19:22:34 2019: BS 52 completed
Tue Aug 20 19:24:46 2019: BS 53 completed
Tue Aug 20 19:26:58 2019: BS 54 completed
Tue Aug 20 19:29:10 2019: BS 55 completed
Tue Aug 20 19:31:22 2019: BS 56 completed
Tue Aug 20 19:33:34 2019: BS 57 completed
Tue Aug 20 19:35:46 2019: BS 58 completed
Tue Aug 20 19:37:58 2019: BS 59 completed
Tue Aug 20 19:40:11 2019: BS 60 completed
Tue Aug 20 19:42:23 2019: BS 61 completed
Tue Aug 20 19:44:35 2019: BS 62 completed
Tue Aug 20 19:46:47 2019: BS 63 completed
Tue Aug 20 19:48:59 2019: BS 64 completed
Tue Aug 20 19:51:11 2019: BS 65 completed
Tue Aug 20 19:53:23 2019: BS 66 completed
Tue Aug 20 19:55:35 2019: BS 67 completed
Tue Aug 20 19:57:48 2019: BS 68 completed
Tue Aug 20 20:00:00 2019: BS 69 completed
Tue Aug 20 20:02:12 2019: BS 70 completed
Tue Aug 20 20:04:24 2019: BS 71 completed
Tue Aug 20 20:06:36 2019: BS 72 completed
Tue Aug 20 20:08:48 2019: BS 73 completed
Tue Aug 20 20:11:00 2019: BS 74 completed
Tue Aug 20 20:13:12 2019: BS 75 completed
Tue Aug 20 20:15:24 2019: BS 76 completed
Tue Aug 20 20:17:37 2019: BS 77 completed
Tue Aug 20 20:19:49 2019: BS 78 completed
Tue Aug 20 20:20:05 2019: Acquisition complete
