# Supplementary material for: Base-Mediated Rearrangement of α-Dithioacetyl Propargylamines via Expansion of Dithioacetyl Ring: Synthesis of Medium-Sized S,S-Heterocycles
Source: Org Lett. 2023 May 26;25(22):4028–32. doi: 10.1021/acs.orglett.3c01118 (PMC10262264; doi:10.1021/acs.orglett.3c01118)
Supplement: Supplementary file 2 — ol3c01118_si_002.zip [file ol3c01118_si_002.zip › 13C-APT-NMR/1'b_APT_01.fid/log]

Mon May  4 15:48:06 2020: Experiment started
Mon May  4 15:50:28 2020: BS 1 completed
Mon May  4 15:52:40 2020: BS 2 completed
Mon May  4 15:54:52 2020: BS 3 completed
Mon May  4 15:57:04 2020: BS 4 completed
Mon May  4 15:59:16 2020: BS 5 completed
Mon May  4 16:01:28 2020: BS 6 completed
Mon May  4 16:03:40 2020: BS 7 completed
Mon May  4 16:05:53 2020: BS 8 completed
Mon May  4 16:08:05 2020: BS 9 completed
Mon May  4 16:10:17 2020: BS 10 completed
Mon May  4 16:12:29 2020: BS 11 completed
Mon May  4 16:14:41 2020: BS 12 completed
Mon May  4 16:16:53 2020: BS 13 completed
Mon May  4 16:19:05 2020: BS 14 completed
Mon May  4 16:21:17 2020: BS 15 completed
Mon May  4 16:23:30 2020: BS 16 completed
Mon May  4 16:25:42 2020: BS 17 completed
Mon May  4 16:27:54 2020: BS 18 completed
Mon May  4 16:30:06 2020: BS 19 completed
Mon May  4 16:32:18 2020: BS 20 completed
Mon May  4 16:34:30 2020: BS 21 completed
Mon May  4 16:36:42 2020: BS 22 completed
Mon May  4 16:38:54 2020: BS 23 completed
Mon May  4 16:41:06 2020: BS 24 completed
Mon May  4 16:43:19 2020: BS 25 completed
Mon May  4 16:45:31 2020: BS 26 completed
Mon May  4 16:47:43 2020: BS 27 completed
Mon May  4 16:49:55 2020: BS 28 completed
Mon May  4 16:52:07 2020: BS 29 completed
Mon May  4 16:54:19 2020: BS 30 completed
Mon May  4 16:56:31 2020: BS 31 completed
Mon May  4 16:58:43 2020: BS 32 completed
Mon May  4 17:00:56 2020: BS 33 completed
Mon May  4 17:03:08 2020: BS 34 completed
Mon May  4 17:05:20 2020: BS 35 completed
Mon May  4 17:07:32 2020: BS 36 completed
Mon May  4 17:09:44 2020: BS 37 completed
Mon May  4 17:11:56 2020: BS 38 completed
Mon May  4 17:14:08 2020: BS 39 completed
Mon May  4 17:16:20 2020: BS 40 completed
Mon May  4 17:18:33 2020: BS 41 completed
Mon May  4 17:20:45 2020: BS 42 completed
Mon May  4 17:22:57 2020: BS 43 completed
Mon May  4 17:25:09 2020: BS 44 completed
Mon May  4 17:27:21 2020: BS 45 completed
Mon May  4 17:29:33 2020: BS 46 completed
Mon May  4 17:31:29 2020: Acquisition complete
