# Supplementary material for: Base-Mediated Rearrangement of α-Dithioacetyl Propargylamines via Expansion of Dithioacetyl Ring: Synthesis of Medium-Sized S,S-Heterocycles
Source: Org Lett. 2023 May 26;25(22):4028–32. doi: 10.1021/acs.orglett.3c01118 (PMC10262264; doi:10.1021/acs.orglett.3c01118)
Supplement: Supplementary file 2 — ol3c01118_si_002.zip [file ol3c01118_si_002.zip › 13C-APT-NMR/1'c_APT_01.fid/log]

Fri Apr  8 18:23:10 2022: Experiment started
Fri Apr  8 18:25:34 2022: BS 1 completed
Fri Apr  8 18:27:46 2022: BS 2 completed
Fri Apr  8 18:29:59 2022: BS 3 completed
Fri Apr  8 18:32:11 2022: BS 4 completed
Fri Apr  8 18:34:23 2022: BS 5 completed
Fri Apr  8 18:36:35 2022: BS 6 completed
Fri Apr  8 18:38:47 2022: BS 7 completed
Fri Apr  8 18:40:59 2022: BS 8 completed
Fri Apr  8 18:43:11 2022: BS 9 completed
Fri Apr  8 18:45:23 2022: BS 10 completed
Fri Apr  8 18:47:36 2022: BS 11 completed
Fri Apr  8 18:49:48 2022: BS 12 completed
Fri Apr  8 18:52:00 2022: BS 13 completed
Fri Apr  8 18:54:12 2022: BS 14 completed
Fri Apr  8 18:56:24 2022: BS 15 completed
Fri Apr  8 18:58:36 2022: BS 16 completed
Fri Apr  8 19:00:48 2022: BS 17 completed
Fri Apr  8 19:03:00 2022: BS 18 completed
Fri Apr  8 19:05:13 2022: BS 19 completed
Fri Apr  8 19:07:25 2022: BS 20 completed
Fri Apr  8 19:09:37 2022: BS 21 completed
Fri Apr  8 19:11:49 2022: BS 22 completed
Fri Apr  8 19:14:01 2022: BS 23 completed
Fri Apr  8 19:16:13 2022: BS 24 completed
Fri Apr  8 19:18:25 2022: BS 25 completed
Fri Apr  8 19:20:37 2022: BS 26 completed
Fri Apr  8 19:22:50 2022: BS 27 completed
Fri Apr  8 19:25:02 2022: BS 28 completed
Fri Apr  8 19:27:14 2022: BS 29 completed
Fri Apr  8 19:29:26 2022: BS 30 completed
Fri Apr  8 19:31:38 2022: BS 31 completed
Fri Apr  8 19:33:50 2022: BS 32 completed
Fri Apr  8 19:36:02 2022: BS 33 completed
Fri Apr  8 19:38:14 2022: BS 34 completed
Fri Apr  8 19:40:27 2022: BS 35 completed
Fri Apr  8 19:42:39 2022: BS 36 completed
Fri Apr  8 19:44:51 2022: BS 37 completed
Fri Apr  8 19:47:03 2022: BS 38 completed
Fri Apr  8 19:49:15 2022: BS 39 completed
Fri Apr  8 19:51:27 2022: BS 40 completed
Fri Apr  8 19:53:39 2022: BS 41 completed
Fri Apr  8 19:55:51 2022: BS 42 completed
Fri Apr  8 19:58:04 2022: BS 43 completed
Fri Apr  8 20:00:16 2022: BS 44 completed
Fri Apr  8 20:02:28 2022: BS 45 completed
Fri Apr  8 20:04:40 2022: BS 46 completed
Fri Apr  8 20:06:36 2022: Acquisition complete
