# Supplementary material for: Base-Mediated Rearrangement of α-Dithioacetyl Propargylamines via Expansion of Dithioacetyl Ring: Synthesis of Medium-Sized S,S-Heterocycles
Source: Org Lett. 2023 May 26;25(22):4028–32. doi: 10.1021/acs.orglett.3c01118 (PMC10262264; doi:10.1021/acs.orglett.3c01118)
Supplement: Supplementary file 2 — ol3c01118_si_002.zip [file ol3c01118_si_002.zip › 13C-APT-NMR/1'd_APT_01.fid/log]

Tue Oct 15 17:20:55 2019: Experiment started
Tue Oct 15 17:23:18 2019: BS 1 completed
Tue Oct 15 17:25:31 2019: BS 2 completed
Tue Oct 15 17:27:43 2019: BS 3 completed
Tue Oct 15 17:29:55 2019: BS 4 completed
Tue Oct 15 17:32:07 2019: BS 5 completed
Tue Oct 15 17:34:19 2019: BS 6 completed
Tue Oct 15 17:36:31 2019: BS 7 completed
Tue Oct 15 17:38:43 2019: BS 8 completed
Tue Oct 15 17:40:55 2019: BS 9 completed
Tue Oct 15 17:43:08 2019: BS 10 completed
Tue Oct 15 17:45:20 2019: BS 11 completed
Tue Oct 15 17:47:32 2019: BS 12 completed
Tue Oct 15 17:49:44 2019: BS 13 completed
Tue Oct 15 17:51:56 2019: BS 14 completed
Tue Oct 15 17:54:08 2019: BS 15 completed
Tue Oct 15 17:56:20 2019: BS 16 completed
Tue Oct 15 17:58:32 2019: BS 17 completed
Tue Oct 15 18:00:45 2019: BS 18 completed
Tue Oct 15 18:02:57 2019: BS 19 completed
Tue Oct 15 18:05:09 2019: BS 20 completed
Tue Oct 15 18:07:21 2019: BS 21 completed
Tue Oct 15 18:09:33 2019: BS 22 completed
Tue Oct 15 18:11:45 2019: BS 23 completed
Tue Oct 15 18:13:57 2019: BS 24 completed
Tue Oct 15 18:16:09 2019: BS 25 completed
Tue Oct 15 18:18:21 2019: BS 26 completed
Tue Oct 15 18:20:34 2019: BS 27 completed
Tue Oct 15 18:22:46 2019: BS 28 completed
Tue Oct 15 18:24:58 2019: BS 29 completed
Tue Oct 15 18:27:10 2019: BS 30 completed
Tue Oct 15 18:29:22 2019: BS 31 completed
Tue Oct 15 18:31:34 2019: BS 32 completed
Tue Oct 15 18:33:46 2019: BS 33 completed
Tue Oct 15 18:35:58 2019: BS 34 completed
Tue Oct 15 18:38:11 2019: BS 35 completed
Tue Oct 15 18:40:07 2019: Acquisition aborted
