# Supplementary material for: Base-Mediated Rearrangement of α-Dithioacetyl Propargylamines via Expansion of Dithioacetyl Ring: Synthesis of Medium-Sized S,S-Heterocycles
Source: Org Lett. 2023 May 26;25(22):4028–32. doi: 10.1021/acs.orglett.3c01118 (PMC10262264; doi:10.1021/acs.orglett.3c01118)
Supplement: Supplementary file 2 — ol3c01118_si_002.zip [file ol3c01118_si_002.zip › 13C-APT-NMR/1'e_APT_01.fid/log]

Wed May 20 13:04:19 2020: Experiment started
Wed May 20 13:06:41 2020: BS 1 completed
Wed May 20 13:08:53 2020: BS 2 completed
Wed May 20 13:11:05 2020: BS 3 completed
Wed May 20 13:13:18 2020: BS 4 completed
Wed May 20 13:15:30 2020: BS 5 completed
Wed May 20 13:17:42 2020: BS 6 completed
Wed May 20 13:19:54 2020: BS 7 completed
Wed May 20 13:22:06 2020: BS 8 completed
Wed May 20 13:24:18 2020: BS 9 completed
Wed May 20 13:26:30 2020: BS 10 completed
Wed May 20 13:28:42 2020: BS 11 completed
Wed May 20 13:30:55 2020: BS 12 completed
Wed May 20 13:33:07 2020: BS 13 completed
Wed May 20 13:35:19 2020: BS 14 completed
Wed May 20 13:37:31 2020: BS 15 completed
Wed May 20 13:39:43 2020: BS 16 completed
Wed May 20 13:41:55 2020: BS 17 completed
Wed May 20 13:44:07 2020: BS 18 completed
Wed May 20 13:46:19 2020: BS 19 completed
Wed May 20 13:48:31 2020: BS 20 completed
Wed May 20 13:50:44 2020: BS 21 completed
Wed May 20 13:52:56 2020: BS 22 completed
Wed May 20 13:55:08 2020: BS 23 completed
Wed May 20 13:57:20 2020: BS 24 completed
Wed May 20 13:59:32 2020: BS 25 completed
Wed May 20 14:01:44 2020: BS 26 completed
Wed May 20 14:03:56 2020: BS 27 completed
Wed May 20 14:06:08 2020: BS 28 completed
Wed May 20 14:08:21 2020: BS 29 completed
Wed May 20 14:10:33 2020: BS 30 completed
Wed May 20 14:12:45 2020: BS 31 completed
Wed May 20 14:14:57 2020: BS 32 completed
Wed May 20 14:17:09 2020: BS 33 completed
Wed May 20 14:19:21 2020: BS 34 completed
Wed May 20 14:21:33 2020: BS 35 completed
Wed May 20 14:23:45 2020: BS 36 completed
Wed May 20 14:25:58 2020: BS 37 completed
Wed May 20 14:28:10 2020: BS 38 completed
Wed May 20 14:30:22 2020: BS 39 completed
Wed May 20 14:32:34 2020: BS 40 completed
Wed May 20 14:34:46 2020: BS 41 completed
Wed May 20 14:36:58 2020: BS 42 completed
Wed May 20 14:39:10 2020: BS 43 completed
Wed May 20 14:41:22 2020: BS 44 completed
Wed May 20 14:43:35 2020: BS 45 completed
Wed May 20 14:45:47 2020: BS 46 completed
Wed May 20 14:47:42 2020: Acquisition complete
