# Supplementary material for: Base-Mediated Rearrangement of α-Dithioacetyl Propargylamines via Expansion of Dithioacetyl Ring: Synthesis of Medium-Sized S,S-Heterocycles
Source: Org Lett. 2023 May 26;25(22):4028–32. doi: 10.1021/acs.orglett.3c01118 (PMC10262264; doi:10.1021/acs.orglett.3c01118)
Supplement: Supplementary file 2 — ol3c01118_si_002.zip [file ol3c01118_si_002.zip › 13C-APT-NMR/1'f_APT_01.fid/log]

Fri Jul  3 17:57:57 2020: Experiment started
Fri Jul  3 18:00:21 2020: BS 1 completed
Fri Jul  3 18:02:33 2020: BS 2 completed
Fri Jul  3 18:04:45 2020: BS 3 completed
Fri Jul  3 18:06:57 2020: BS 4 completed
Fri Jul  3 18:09:09 2020: BS 5 completed
Fri Jul  3 18:11:21 2020: BS 6 completed
Fri Jul  3 18:13:33 2020: BS 7 completed
Fri Jul  3 18:15:45 2020: BS 8 completed
Fri Jul  3 18:17:58 2020: BS 9 completed
Fri Jul  3 18:20:10 2020: BS 10 completed
Fri Jul  3 18:22:22 2020: BS 11 completed
Fri Jul  3 18:24:34 2020: BS 12 completed
Fri Jul  3 18:26:46 2020: BS 13 completed
Fri Jul  3 18:28:58 2020: BS 14 completed
Fri Jul  3 18:31:10 2020: BS 15 completed
Fri Jul  3 18:33:22 2020: BS 16 completed
Fri Jul  3 18:35:35 2020: BS 17 completed
Fri Jul  3 18:37:47 2020: BS 18 completed
Fri Jul  3 18:39:59 2020: BS 19 completed
Fri Jul  3 18:42:11 2020: BS 20 completed
Fri Jul  3 18:44:23 2020: BS 21 completed
Fri Jul  3 18:46:35 2020: BS 22 completed
Fri Jul  3 18:48:47 2020: BS 23 completed
Fri Jul  3 18:50:59 2020: BS 24 completed
Fri Jul  3 18:53:11 2020: BS 25 completed
Fri Jul  3 18:55:24 2020: BS 26 completed
Fri Jul  3 18:57:36 2020: BS 27 completed
Fri Jul  3 18:59:48 2020: BS 28 completed
Fri Jul  3 19:02:00 2020: BS 29 completed
Fri Jul  3 19:04:12 2020: BS 30 completed
Fri Jul  3 19:06:24 2020: BS 31 completed
Fri Jul  3 19:08:36 2020: BS 32 completed
Fri Jul  3 19:10:48 2020: BS 33 completed
Fri Jul  3 19:13:01 2020: BS 34 completed
Fri Jul  3 19:15:13 2020: BS 35 completed
Fri Jul  3 19:17:25 2020: BS 36 completed
Fri Jul  3 19:19:37 2020: BS 37 completed
Fri Jul  3 19:21:49 2020: BS 38 completed
Fri Jul  3 19:24:01 2020: BS 39 completed
Fri Jul  3 19:26:13 2020: BS 40 completed
Fri Jul  3 19:28:25 2020: BS 41 completed
Fri Jul  3 19:30:38 2020: BS 42 completed
Fri Jul  3 19:32:50 2020: BS 43 completed
Fri Jul  3 19:35:02 2020: BS 44 completed
Fri Jul  3 19:37:14 2020: BS 45 completed
Fri Jul  3 19:39:26 2020: BS 46 completed
Fri Jul  3 19:41:22 2020: Acquisition complete
