# Supplementary material for: Base-Mediated Rearrangement of α-Dithioacetyl Propargylamines via Expansion of Dithioacetyl Ring: Synthesis of Medium-Sized S,S-Heterocycles
Source: Org Lett. 2023 May 26;25(22):4028–32. doi: 10.1021/acs.orglett.3c01118 (PMC10262264; doi:10.1021/acs.orglett.3c01118)
Supplement: Supplementary file 2 — ol3c01118_si_002.zip [file ol3c01118_si_002.zip › 13C-APT-NMR/1'g_APT_01.fid/log]

Thu Jan 16 13:01:03 2020: Experiment started
Thu Jan 16 13:03:21 2020: BS 1 completed
Thu Jan 16 13:05:20 2020: BS 2 completed
Thu Jan 16 13:07:19 2020: BS 3 completed
Thu Jan 16 13:09:19 2020: BS 4 completed
Thu Jan 16 13:11:18 2020: BS 5 completed
Thu Jan 16 13:13:17 2020: BS 6 completed
Thu Jan 16 13:15:16 2020: BS 7 completed
Thu Jan 16 13:17:16 2020: BS 8 completed
Thu Jan 16 13:19:15 2020: BS 9 completed
Thu Jan 16 13:21:14 2020: BS 10 completed
Thu Jan 16 13:23:14 2020: BS 11 completed
Thu Jan 16 13:25:13 2020: BS 12 completed
Thu Jan 16 13:27:12 2020: BS 13 completed
Thu Jan 16 13:29:12 2020: BS 14 completed
Thu Jan 16 13:31:11 2020: BS 15 completed
Thu Jan 16 13:33:10 2020: BS 16 completed
Thu Jan 16 13:35:10 2020: BS 17 completed
Thu Jan 16 13:37:09 2020: BS 18 completed
Thu Jan 16 13:39:08 2020: BS 19 completed
Thu Jan 16 13:41:08 2020: BS 20 completed
Thu Jan 16 13:43:07 2020: BS 21 completed
Thu Jan 16 13:45:06 2020: BS 22 completed
Thu Jan 16 13:47:06 2020: BS 23 completed
Thu Jan 16 13:49:05 2020: BS 24 completed
Thu Jan 16 13:51:04 2020: BS 25 completed
Thu Jan 16 13:53:04 2020: BS 26 completed
Thu Jan 16 13:55:03 2020: BS 27 completed
Thu Jan 16 13:57:02 2020: BS 28 completed
Thu Jan 16 13:59:02 2020: BS 29 completed
Thu Jan 16 14:01:01 2020: BS 30 completed
Thu Jan 16 14:03:00 2020: BS 31 completed
Thu Jan 16 14:03:30 2020: Acquisition complete
