# Supplementary material for: Base-Mediated Rearrangement of α-Dithioacetyl Propargylamines via Expansion of Dithioacetyl Ring: Synthesis of Medium-Sized S,S-Heterocycles
Source: Org Lett. 2023 May 26;25(22):4028–32. doi: 10.1021/acs.orglett.3c01118 (PMC10262264; doi:10.1021/acs.orglett.3c01118)
Supplement: Supplementary file 2 — ol3c01118_si_002.zip [file ol3c01118_si_002.zip › 13C-APT-NMR/1'h_APT_01.fid/log]

Sat Feb  8 03:46:26 2020: Experiment started
Sat Feb  8 03:48:50 2020: BS 1 completed
Sat Feb  8 03:51:02 2020: BS 2 completed
Sat Feb  8 03:53:14 2020: BS 3 completed
Sat Feb  8 03:55:26 2020: BS 4 completed
Sat Feb  8 03:57:38 2020: BS 5 completed
Sat Feb  8 03:59:50 2020: BS 6 completed
Sat Feb  8 04:02:03 2020: BS 7 completed
Sat Feb  8 04:04:15 2020: BS 8 completed
Sat Feb  8 04:06:27 2020: BS 9 completed
Sat Feb  8 04:08:39 2020: BS 10 completed
Sat Feb  8 04:10:51 2020: BS 11 completed
Sat Feb  8 04:13:03 2020: BS 12 completed
Sat Feb  8 04:15:15 2020: BS 13 completed
Sat Feb  8 04:17:27 2020: BS 14 completed
Sat Feb  8 04:19:39 2020: BS 15 completed
Sat Feb  8 04:21:52 2020: BS 16 completed
Sat Feb  8 04:24:04 2020: BS 17 completed
Sat Feb  8 04:26:16 2020: BS 18 completed
Sat Feb  8 04:28:28 2020: BS 19 completed
Sat Feb  8 04:30:40 2020: BS 20 completed
Sat Feb  8 04:32:52 2020: BS 21 completed
Sat Feb  8 04:35:04 2020: BS 22 completed
Sat Feb  8 04:37:16 2020: BS 23 completed
Sat Feb  8 04:39:29 2020: BS 24 completed
Sat Feb  8 04:41:41 2020: BS 25 completed
Sat Feb  8 04:43:53 2020: BS 26 completed
Sat Feb  8 04:46:05 2020: BS 27 completed
Sat Feb  8 04:48:17 2020: BS 28 completed
Sat Feb  8 04:50:29 2020: BS 29 completed
Sat Feb  8 04:52:41 2020: BS 30 completed
Sat Feb  8 04:54:53 2020: BS 31 completed
Sat Feb  8 04:57:06 2020: BS 32 completed
Sat Feb  8 04:59:18 2020: BS 33 completed
Sat Feb  8 05:01:30 2020: BS 34 completed
Sat Feb  8 05:03:42 2020: BS 35 completed
Sat Feb  8 05:05:54 2020: BS 36 completed
Sat Feb  8 05:08:06 2020: BS 37 completed
Sat Feb  8 05:10:18 2020: BS 38 completed
Sat Feb  8 05:12:30 2020: BS 39 completed
Sat Feb  8 05:14:43 2020: BS 40 completed
Sat Feb  8 05:16:55 2020: BS 41 completed
Sat Feb  8 05:19:07 2020: BS 42 completed
Sat Feb  8 05:21:19 2020: BS 43 completed
Sat Feb  8 05:23:31 2020: BS 44 completed
Sat Feb  8 05:25:43 2020: BS 45 completed
Sat Feb  8 05:27:55 2020: BS 46 completed
Sat Feb  8 05:29:51 2020: Acquisition complete
