# Supplementary material for: Base-Mediated Rearrangement of α-Dithioacetyl Propargylamines via Expansion of Dithioacetyl Ring: Synthesis of Medium-Sized S,S-Heterocycles
Source: Org Lett. 2023 May 26;25(22):4028–32. doi: 10.1021/acs.orglett.3c01118 (PMC10262264; doi:10.1021/acs.orglett.3c01118)
Supplement: Supplementary file 2 — ol3c01118_si_002.zip [file ol3c01118_si_002.zip › 13C-APT-NMR/1'i_APT_01.fid/log]

Mon Sep 28 20:09:38 2020: Experiment started
Mon Sep 28 20:12:00 2020: BS 1 completed
Mon Sep 28 20:14:12 2020: BS 2 completed
Mon Sep 28 20:16:24 2020: BS 3 completed
Mon Sep 28 20:18:37 2020: BS 4 completed
Mon Sep 28 20:20:49 2020: BS 5 completed
Mon Sep 28 20:23:01 2020: BS 6 completed
Mon Sep 28 20:25:13 2020: BS 7 completed
Mon Sep 28 20:27:25 2020: BS 8 completed
Mon Sep 28 20:29:37 2020: BS 9 completed
Mon Sep 28 20:31:49 2020: BS 10 completed
Mon Sep 28 20:34:01 2020: BS 11 completed
Mon Sep 28 20:36:14 2020: BS 12 completed
Mon Sep 28 20:38:26 2020: BS 13 completed
Mon Sep 28 20:40:38 2020: BS 14 completed
Mon Sep 28 20:42:50 2020: BS 15 completed
Mon Sep 28 20:45:02 2020: BS 16 completed
Mon Sep 28 20:47:14 2020: BS 17 completed
Mon Sep 28 20:49:26 2020: BS 18 completed
Mon Sep 28 20:51:38 2020: BS 19 completed
Mon Sep 28 20:53:51 2020: BS 20 completed
Mon Sep 28 20:56:03 2020: BS 21 completed
Mon Sep 28 20:58:15 2020: BS 22 completed
Mon Sep 28 21:00:27 2020: BS 23 completed
Mon Sep 28 21:02:39 2020: BS 24 completed
Mon Sep 28 21:04:51 2020: BS 25 completed
Mon Sep 28 21:07:03 2020: BS 26 completed
Mon Sep 28 21:09:15 2020: BS 27 completed
Mon Sep 28 21:11:27 2020: BS 28 completed
Mon Sep 28 21:13:40 2020: BS 29 completed
Mon Sep 28 21:15:52 2020: BS 30 completed
Mon Sep 28 21:18:04 2020: BS 31 completed
Mon Sep 28 21:18:37 2020: Acquisition complete
