# Supplementary material for: Base-Mediated Rearrangement of α-Dithioacetyl Propargylamines via Expansion of Dithioacetyl Ring: Synthesis of Medium-Sized S,S-Heterocycles
Source: Org Lett. 2023 May 26;25(22):4028–32. doi: 10.1021/acs.orglett.3c01118 (PMC10262264; doi:10.1021/acs.orglett.3c01118)
Supplement: Supplementary file 2 — ol3c01118_si_002.zip [file ol3c01118_si_002.zip › 13C-APT-NMR/1aa_APT_01.fid/log]

Thu Jun  4 19:08:01 2020: Experiment started
Thu Jun  4 19:10:24 2020: BS 1 completed
Thu Jun  4 19:12:37 2020: BS 2 completed
Thu Jun  4 19:14:49 2020: BS 3 completed
Thu Jun  4 19:17:01 2020: BS 4 completed
Thu Jun  4 19:19:13 2020: BS 5 completed
Thu Jun  4 19:21:25 2020: BS 6 completed
Thu Jun  4 19:23:37 2020: BS 7 completed
Thu Jun  4 19:25:49 2020: BS 8 completed
Thu Jun  4 19:28:01 2020: BS 9 completed
Thu Jun  4 19:30:14 2020: BS 10 completed
Thu Jun  4 19:32:26 2020: BS 11 completed
Thu Jun  4 19:34:38 2020: BS 12 completed
Thu Jun  4 19:36:50 2020: BS 13 completed
Thu Jun  4 19:39:02 2020: BS 14 completed
Thu Jun  4 19:41:14 2020: BS 15 completed
Thu Jun  4 19:43:26 2020: BS 16 completed
Thu Jun  4 19:45:38 2020: BS 17 completed
Thu Jun  4 19:47:51 2020: BS 18 completed
Thu Jun  4 19:50:03 2020: BS 19 completed
Thu Jun  4 19:52:15 2020: BS 20 completed
Thu Jun  4 19:54:27 2020: BS 21 completed
Thu Jun  4 19:56:39 2020: BS 22 completed
Thu Jun  4 19:58:51 2020: BS 23 completed
Thu Jun  4 20:01:03 2020: BS 24 completed
Thu Jun  4 20:03:15 2020: BS 25 completed
Thu Jun  4 20:05:27 2020: BS 26 completed
Thu Jun  4 20:07:40 2020: BS 27 completed
Thu Jun  4 20:09:52 2020: BS 28 completed
Thu Jun  4 20:12:04 2020: BS 29 completed
Thu Jun  4 20:14:16 2020: BS 30 completed
Thu Jun  4 20:16:28 2020: BS 31 completed
Thu Jun  4 20:18:40 2020: BS 32 completed
Thu Jun  4 20:20:52 2020: BS 33 completed
Thu Jun  4 20:23:04 2020: BS 34 completed
Thu Jun  4 20:25:17 2020: BS 35 completed
Thu Jun  4 20:27:29 2020: BS 36 completed
Thu Jun  4 20:29:41 2020: BS 37 completed
Thu Jun  4 20:31:53 2020: BS 38 completed
Thu Jun  4 20:34:05 2020: BS 39 completed
Thu Jun  4 20:36:17 2020: BS 40 completed
Thu Jun  4 20:38:29 2020: BS 41 completed
Thu Jun  4 20:40:41 2020: BS 42 completed
Thu Jun  4 20:42:54 2020: BS 43 completed
Thu Jun  4 20:45:06 2020: BS 44 completed
Thu Jun  4 20:47:18 2020: BS 45 completed
Thu Jun  4 20:49:30 2020: BS 46 completed
Thu Jun  4 20:51:26 2020: Acquisition complete
