# Supplementary material for: Base-Mediated Rearrangement of α-Dithioacetyl Propargylamines via Expansion of Dithioacetyl Ring: Synthesis of Medium-Sized S,S-Heterocycles
Source: Org Lett. 2023 May 26;25(22):4028–32. doi: 10.1021/acs.orglett.3c01118 (PMC10262264; doi:10.1021/acs.orglett.3c01118)
Supplement: Supplementary file 2 — ol3c01118_si_002.zip [file ol3c01118_si_002.zip › 13C-APT-NMR/1ab_APT_01.fid/log]

Fri Jun 12 19:52:52 2020: Experiment started
Fri Jun 12 19:55:15 2020: BS 1 completed
Fri Jun 12 19:57:28 2020: BS 2 completed
Fri Jun 12 19:59:40 2020: BS 3 completed
Fri Jun 12 20:01:52 2020: BS 4 completed
Fri Jun 12 20:04:04 2020: BS 5 completed
Fri Jun 12 20:06:16 2020: BS 6 completed
Fri Jun 12 20:08:28 2020: BS 7 completed
Fri Jun 12 20:10:40 2020: BS 8 completed
Fri Jun 12 20:12:52 2020: BS 9 completed
Fri Jun 12 20:15:04 2020: BS 10 completed
Fri Jun 12 20:17:17 2020: BS 11 completed
Fri Jun 12 20:19:29 2020: BS 12 completed
Fri Jun 12 20:21:41 2020: BS 13 completed
Fri Jun 12 20:23:53 2020: BS 14 completed
Fri Jun 12 20:26:05 2020: BS 15 completed
Fri Jun 12 20:28:17 2020: BS 16 completed
Fri Jun 12 20:30:29 2020: BS 17 completed
Fri Jun 12 20:32:41 2020: BS 18 completed
Fri Jun 12 20:34:54 2020: BS 19 completed
Fri Jun 12 20:37:06 2020: BS 20 completed
Fri Jun 12 20:39:18 2020: BS 21 completed
Fri Jun 12 20:41:30 2020: BS 22 completed
Fri Jun 12 20:43:42 2020: BS 23 completed
Fri Jun 12 20:45:54 2020: BS 24 completed
Fri Jun 12 20:48:06 2020: BS 25 completed
Fri Jun 12 20:50:18 2020: BS 26 completed
Fri Jun 12 20:52:31 2020: BS 27 completed
Fri Jun 12 20:54:43 2020: BS 28 completed
Fri Jun 12 20:56:55 2020: BS 29 completed
Fri Jun 12 20:59:07 2020: BS 30 completed
Fri Jun 12 21:01:19 2020: BS 31 completed
Fri Jun 12 21:03:31 2020: BS 32 completed
Fri Jun 12 21:05:43 2020: BS 33 completed
Fri Jun 12 21:07:55 2020: BS 34 completed
Fri Jun 12 21:10:08 2020: BS 35 completed
Fri Jun 12 21:12:20 2020: BS 36 completed
Fri Jun 12 21:14:32 2020: BS 37 completed
Fri Jun 12 21:16:44 2020: BS 38 completed
Fri Jun 12 21:18:56 2020: BS 39 completed
Fri Jun 12 21:21:08 2020: BS 40 completed
Fri Jun 12 21:23:20 2020: BS 41 completed
Fri Jun 12 21:25:32 2020: BS 42 completed
Fri Jun 12 21:27:44 2020: BS 43 completed
Fri Jun 12 21:29:57 2020: BS 44 completed
Fri Jun 12 21:32:09 2020: BS 45 completed
Fri Jun 12 21:34:21 2020: BS 46 completed
Fri Jun 12 21:36:16 2020: Acquisition complete
