# Supplementary material for: Base-Mediated Rearrangement of α-Dithioacetyl Propargylamines via Expansion of Dithioacetyl Ring: Synthesis of Medium-Sized S,S-Heterocycles
Source: Org Lett. 2023 May 26;25(22):4028–32. doi: 10.1021/acs.orglett.3c01118 (PMC10262264; doi:10.1021/acs.orglett.3c01118)
Supplement: Supplementary file 2 — ol3c01118_si_002.zip [file ol3c01118_si_002.zip › 13C-APT-NMR/1ac_APT_01.fid/log]

Fri Feb  5 19:36:19 2021: Experiment started
Fri Feb  5 19:38:41 2021: BS 1 completed
Fri Feb  5 19:40:53 2021: BS 2 completed
Fri Feb  5 19:43:06 2021: BS 3 completed
Fri Feb  5 19:45:18 2021: BS 4 completed
Fri Feb  5 19:47:30 2021: BS 5 completed
Fri Feb  5 19:49:42 2021: BS 6 completed
Fri Feb  5 19:51:54 2021: BS 7 completed
Fri Feb  5 19:54:06 2021: BS 8 completed
Fri Feb  5 19:56:18 2021: BS 9 completed
Fri Feb  5 19:58:30 2021: BS 10 completed
Fri Feb  5 20:00:43 2021: BS 11 completed
Fri Feb  5 20:02:55 2021: BS 12 completed
Fri Feb  5 20:05:07 2021: BS 13 completed
Fri Feb  5 20:07:19 2021: BS 14 completed
Fri Feb  5 20:09:31 2021: BS 15 completed
Fri Feb  5 20:11:43 2021: BS 16 completed
Fri Feb  5 20:13:55 2021: BS 17 completed
Fri Feb  5 20:16:07 2021: BS 18 completed
Fri Feb  5 20:18:20 2021: BS 19 completed
Fri Feb  5 20:20:32 2021: BS 20 completed
Fri Feb  5 20:22:44 2021: BS 21 completed
Fri Feb  5 20:24:56 2021: BS 22 completed
Fri Feb  5 20:27:08 2021: BS 23 completed
Fri Feb  5 20:29:20 2021: BS 24 completed
Fri Feb  5 20:31:32 2021: BS 25 completed
Fri Feb  5 20:33:44 2021: BS 26 completed
Fri Feb  5 20:35:56 2021: BS 27 completed
Fri Feb  5 20:38:09 2021: BS 28 completed
Fri Feb  5 20:40:21 2021: BS 29 completed
Fri Feb  5 20:42:33 2021: BS 30 completed
Fri Feb  5 20:44:45 2021: BS 31 completed
Fri Feb  5 20:46:57 2021: BS 32 completed
Fri Feb  5 20:49:09 2021: BS 33 completed
Fri Feb  5 20:51:21 2021: BS 34 completed
Fri Feb  5 20:53:33 2021: BS 35 completed
Fri Feb  5 20:55:46 2021: BS 36 completed
Fri Feb  5 20:57:58 2021: BS 37 completed
Fri Feb  5 21:00:10 2021: BS 38 completed
Fri Feb  5 21:02:22 2021: BS 39 completed
Fri Feb  5 21:04:34 2021: BS 40 completed
Fri Feb  5 21:06:46 2021: BS 41 completed
Fri Feb  5 21:08:58 2021: BS 42 completed
Fri Feb  5 21:11:10 2021: BS 43 completed
Fri Feb  5 21:13:23 2021: BS 44 completed
Fri Feb  5 21:15:35 2021: BS 45 completed
Fri Feb  5 21:17:47 2021: BS 46 completed
Fri Feb  5 21:19:59 2021: BS 47 completed
Fri Feb  5 21:22:11 2021: BS 48 completed
Fri Feb  5 21:24:23 2021: BS 49 completed
Fri Feb  5 21:26:35 2021: BS 50 completed
Fri Feb  5 21:28:47 2021: BS 51 completed
Fri Feb  5 21:31:00 2021: BS 52 completed
Fri Feb  5 21:33:12 2021: BS 53 completed
Fri Feb  5 21:35:24 2021: BS 54 completed
Fri Feb  5 21:37:36 2021: BS 55 completed
Fri Feb  5 21:39:48 2021: BS 56 completed
Fri Feb  5 21:42:00 2021: BS 57 completed
Fri Feb  5 21:44:12 2021: BS 58 completed
Fri Feb  5 21:46:24 2021: BS 59 completed
Fri Feb  5 21:48:36 2021: BS 60 completed
Fri Feb  5 21:50:49 2021: BS 61 completed
Fri Feb  5 21:53:01 2021: BS 62 completed
Fri Feb  5 21:54:07 2021: Acquisition complete
