# Supplementary material for: Base-Mediated Rearrangement of α-Dithioacetyl Propargylamines via Expansion of Dithioacetyl Ring: Synthesis of Medium-Sized S,S-Heterocycles
Source: Org Lett. 2023 May 26;25(22):4028–32. doi: 10.1021/acs.orglett.3c01118 (PMC10262264; doi:10.1021/acs.orglett.3c01118)
Supplement: Supplementary file 2 — ol3c01118_si_002.zip [file ol3c01118_si_002.zip › 13C-APT-NMR/1ad_APT_01.fid/log]

Wed Feb 10 16:01:18 2021: Experiment started
Wed Feb 10 16:03:42 2021: BS 1 completed
Wed Feb 10 16:05:54 2021: BS 2 completed
Wed Feb 10 16:08:06 2021: BS 3 completed
Wed Feb 10 16:10:18 2021: BS 4 completed
Wed Feb 10 16:12:31 2021: BS 5 completed
Wed Feb 10 16:14:43 2021: BS 6 completed
Wed Feb 10 16:16:55 2021: BS 7 completed
Wed Feb 10 16:19:07 2021: BS 8 completed
Wed Feb 10 16:21:19 2021: BS 9 completed
Wed Feb 10 16:23:31 2021: BS 10 completed
Wed Feb 10 16:25:43 2021: BS 11 completed
Wed Feb 10 16:27:55 2021: BS 12 completed
Wed Feb 10 16:30:08 2021: BS 13 completed
Wed Feb 10 16:32:20 2021: BS 14 completed
Wed Feb 10 16:34:32 2021: BS 15 completed
Wed Feb 10 16:36:44 2021: BS 16 completed
Wed Feb 10 16:38:56 2021: BS 17 completed
Wed Feb 10 16:41:08 2021: BS 18 completed
Wed Feb 10 16:43:20 2021: BS 19 completed
Wed Feb 10 16:45:32 2021: BS 20 completed
Wed Feb 10 16:47:44 2021: BS 21 completed
Wed Feb 10 16:49:57 2021: BS 22 completed
Wed Feb 10 16:52:09 2021: BS 23 completed
Wed Feb 10 16:54:21 2021: BS 24 completed
Wed Feb 10 16:56:33 2021: BS 25 completed
Wed Feb 10 16:58:45 2021: BS 26 completed
Wed Feb 10 17:00:57 2021: BS 27 completed
Wed Feb 10 17:03:09 2021: BS 28 completed
Wed Feb 10 17:05:21 2021: BS 29 completed
Wed Feb 10 17:07:34 2021: BS 30 completed
Wed Feb 10 17:09:46 2021: BS 31 completed
Wed Feb 10 17:10:19 2021: Acquisition complete
