# Supplementary material for: Base-Mediated Rearrangement of α-Dithioacetyl Propargylamines via Expansion of Dithioacetyl Ring: Synthesis of Medium-Sized S,S-Heterocycles
Source: Org Lett. 2023 May 26;25(22):4028–32. doi: 10.1021/acs.orglett.3c01118 (PMC10262264; doi:10.1021/acs.orglett.3c01118)
Supplement: Supplementary file 2 — ol3c01118_si_002.zip [file ol3c01118_si_002.zip › 13C-APT-NMR/1a_APT_01.fid/log]

Mon Aug 19 18:03:11 2019: Experiment started
Mon Aug 19 18:05:34 2019: BS 1 completed
Mon Aug 19 18:07:46 2019: BS 2 completed
Mon Aug 19 18:09:58 2019: BS 3 completed
Mon Aug 19 18:12:11 2019: BS 4 completed
Mon Aug 19 18:14:23 2019: BS 5 completed
Mon Aug 19 18:16:35 2019: BS 6 completed
Mon Aug 19 18:18:47 2019: BS 7 completed
Mon Aug 19 18:20:59 2019: BS 8 completed
Mon Aug 19 18:23:11 2019: BS 9 completed
Mon Aug 19 18:25:23 2019: BS 10 completed
Mon Aug 19 18:27:35 2019: BS 11 completed
Mon Aug 19 18:29:48 2019: BS 12 completed
Mon Aug 19 18:32:00 2019: BS 13 completed
Mon Aug 19 18:34:12 2019: BS 14 completed
Mon Aug 19 18:36:24 2019: BS 15 completed
Mon Aug 19 18:38:36 2019: BS 16 completed
Mon Aug 19 18:40:48 2019: BS 17 completed
Mon Aug 19 18:43:00 2019: BS 18 completed
Mon Aug 19 18:45:12 2019: BS 19 completed
Mon Aug 19 18:47:24 2019: BS 20 completed
Mon Aug 19 18:49:37 2019: BS 21 completed
Mon Aug 19 18:51:49 2019: BS 22 completed
Mon Aug 19 18:54:01 2019: BS 23 completed
Mon Aug 19 18:56:13 2019: BS 24 completed
Mon Aug 19 18:58:25 2019: BS 25 completed
Mon Aug 19 19:00:37 2019: BS 26 completed
Mon Aug 19 19:02:49 2019: BS 27 completed
Mon Aug 19 19:05:02 2019: BS 28 completed
Mon Aug 19 19:07:14 2019: BS 29 completed
Mon Aug 19 19:09:26 2019: BS 30 completed
Mon Aug 19 19:11:38 2019: BS 31 completed
Mon Aug 19 19:13:50 2019: BS 32 completed
Mon Aug 19 19:16:02 2019: BS 33 completed
Mon Aug 19 19:18:14 2019: BS 34 completed
Mon Aug 19 19:20:26 2019: BS 35 completed
Mon Aug 19 19:22:38 2019: BS 36 completed
Mon Aug 19 19:24:51 2019: BS 37 completed
Mon Aug 19 19:27:03 2019: BS 38 completed
Mon Aug 19 19:29:15 2019: BS 39 completed
Mon Aug 19 19:31:27 2019: BS 40 completed
Mon Aug 19 19:33:39 2019: BS 41 completed
Mon Aug 19 19:35:51 2019: BS 42 completed
Mon Aug 19 19:38:03 2019: BS 43 completed
Mon Aug 19 19:40:15 2019: BS 44 completed
Mon Aug 19 19:42:28 2019: BS 45 completed
Mon Aug 19 19:44:40 2019: BS 46 completed
Mon Aug 19 19:46:52 2019: BS 47 completed
Mon Aug 19 19:49:04 2019: BS 48 completed
Mon Aug 19 19:51:16 2019: BS 49 completed
Mon Aug 19 19:53:28 2019: BS 50 completed
Mon Aug 19 19:55:40 2019: BS 51 completed
Mon Aug 19 19:57:52 2019: BS 52 completed
Mon Aug 19 20:00:04 2019: BS 53 completed
Mon Aug 19 20:02:17 2019: BS 54 completed
Mon Aug 19 20:04:29 2019: BS 55 completed
Mon Aug 19 20:06:41 2019: BS 56 completed
Mon Aug 19 20:08:53 2019: BS 57 completed
Mon Aug 19 20:11:05 2019: BS 58 completed
Mon Aug 19 20:13:17 2019: BS 59 completed
Mon Aug 19 20:15:29 2019: BS 60 completed
Mon Aug 19 20:17:41 2019: BS 61 completed
Mon Aug 19 20:19:54 2019: BS 62 completed
Mon Aug 19 20:22:06 2019: BS 63 completed
Mon Aug 19 20:24:18 2019: BS 64 completed
Mon Aug 19 20:26:30 2019: BS 65 completed
Mon Aug 19 20:28:42 2019: BS 66 completed
Mon Aug 19 20:30:54 2019: BS 67 completed
Mon Aug 19 20:33:06 2019: BS 68 completed
Mon Aug 19 20:35:18 2019: BS 69 completed
Mon Aug 19 20:37:31 2019: BS 70 completed
Mon Aug 19 20:39:43 2019: BS 71 completed
Mon Aug 19 20:41:55 2019: BS 72 completed
Mon Aug 19 20:44:07 2019: BS 73 completed
Mon Aug 19 20:46:19 2019: BS 74 completed
Mon Aug 19 20:48:31 2019: BS 75 completed
Mon Aug 19 20:50:43 2019: BS 76 completed
Mon Aug 19 20:52:55 2019: BS 77 completed
Mon Aug 19 20:55:08 2019: BS 78 completed
Mon Aug 19 20:55:24 2019: Acquisition complete
