# Supplementary material for: Base-Mediated Rearrangement of α-Dithioacetyl Propargylamines via Expansion of Dithioacetyl Ring: Synthesis of Medium-Sized S,S-Heterocycles
Source: Org Lett. 2023 May 26;25(22):4028–32. doi: 10.1021/acs.orglett.3c01118 (PMC10262264; doi:10.1021/acs.orglett.3c01118)
Supplement: Supplementary file 2 — ol3c01118_si_002.zip [file ol3c01118_si_002.zip › 13C-APT-NMR/1b_APT_01.fid/log]

Tue Apr 14 15:24:11 2020: Experiment started
Tue Apr 14 15:26:33 2020: BS 1 completed
Tue Apr 14 15:28:45 2020: BS 2 completed
Tue Apr 14 15:30:57 2020: BS 3 completed
Tue Apr 14 15:33:09 2020: BS 4 completed
Tue Apr 14 15:35:22 2020: BS 5 completed
Tue Apr 14 15:37:34 2020: BS 6 completed
Tue Apr 14 15:39:46 2020: BS 7 completed
Tue Apr 14 15:41:58 2020: BS 8 completed
Tue Apr 14 15:44:10 2020: BS 9 completed
Tue Apr 14 15:46:22 2020: BS 10 completed
Tue Apr 14 15:48:34 2020: BS 11 completed
Tue Apr 14 15:50:46 2020: BS 12 completed
Tue Apr 14 15:52:59 2020: BS 13 completed
Tue Apr 14 15:55:11 2020: BS 14 completed
Tue Apr 14 15:57:23 2020: BS 15 completed
Tue Apr 14 15:59:35 2020: BS 16 completed
Tue Apr 14 16:01:47 2020: BS 17 completed
Tue Apr 14 16:03:59 2020: BS 18 completed
Tue Apr 14 16:06:11 2020: BS 19 completed
Tue Apr 14 16:08:23 2020: BS 20 completed
Tue Apr 14 16:10:35 2020: BS 21 completed
Tue Apr 14 16:12:48 2020: BS 22 completed
Tue Apr 14 16:15:00 2020: BS 23 completed
Tue Apr 14 16:17:12 2020: BS 24 completed
Tue Apr 14 16:19:24 2020: BS 25 completed
Tue Apr 14 16:21:36 2020: BS 26 completed
Tue Apr 14 16:23:48 2020: BS 27 completed
Tue Apr 14 16:26:00 2020: BS 28 completed
Tue Apr 14 16:28:12 2020: BS 29 completed
Tue Apr 14 16:30:25 2020: BS 30 completed
Tue Apr 14 16:32:37 2020: BS 31 completed
Tue Apr 14 16:34:49 2020: BS 32 completed
Tue Apr 14 16:37:01 2020: BS 33 completed
Tue Apr 14 16:39:13 2020: BS 34 completed
Tue Apr 14 16:41:25 2020: BS 35 completed
Tue Apr 14 16:43:37 2020: BS 36 completed
Tue Apr 14 16:45:49 2020: BS 37 completed
Tue Apr 14 16:48:02 2020: BS 38 completed
Tue Apr 14 16:50:14 2020: BS 39 completed
Tue Apr 14 16:51:06 2020: Acquisition aborted
