# Supplementary material for: Base-Mediated Rearrangement of α-Dithioacetyl Propargylamines via Expansion of Dithioacetyl Ring: Synthesis of Medium-Sized S,S-Heterocycles
Source: Org Lett. 2023 May 26;25(22):4028–32. doi: 10.1021/acs.orglett.3c01118 (PMC10262264; doi:10.1021/acs.orglett.3c01118)
Supplement: Supplementary file 2 — ol3c01118_si_002.zip [file ol3c01118_si_002.zip › 13C-APT-NMR/1c_APT_01.fid/log]

Fri Feb 26 14:50:30 2021: Experiment started
Fri Feb 26 14:52:54 2021: BS 1 completed
Fri Feb 26 14:55:06 2021: BS 2 completed
Fri Feb 26 14:57:18 2021: BS 3 completed
Fri Feb 26 14:59:30 2021: BS 4 completed
Fri Feb 26 15:01:43 2021: BS 5 completed
Fri Feb 26 15:03:55 2021: BS 6 completed
Fri Feb 26 15:06:07 2021: BS 7 completed
Fri Feb 26 15:08:19 2021: BS 8 completed
Fri Feb 26 15:10:31 2021: BS 9 completed
Fri Feb 26 15:12:43 2021: BS 10 completed
Fri Feb 26 15:14:55 2021: BS 11 completed
Fri Feb 26 15:17:07 2021: BS 12 completed
Fri Feb 26 15:19:20 2021: BS 13 completed
Fri Feb 26 15:21:32 2021: BS 14 completed
Fri Feb 26 15:23:44 2021: BS 15 completed
Fri Feb 26 15:25:56 2021: BS 16 completed
Fri Feb 26 15:28:08 2021: BS 17 completed
Fri Feb 26 15:30:20 2021: BS 18 completed
Fri Feb 26 15:32:32 2021: BS 19 completed
Fri Feb 26 15:34:44 2021: BS 20 completed
Fri Feb 26 15:36:57 2021: BS 21 completed
Fri Feb 26 15:39:09 2021: BS 22 completed
Fri Feb 26 15:41:21 2021: BS 23 completed
Fri Feb 26 15:43:33 2021: BS 24 completed
Fri Feb 26 15:45:45 2021: BS 25 completed
Fri Feb 26 15:47:57 2021: BS 26 completed
Fri Feb 26 15:50:09 2021: BS 27 completed
Fri Feb 26 15:50:48 2021: Acquisition aborted
