# Supplementary material for: Base-Mediated Rearrangement of α-Dithioacetyl Propargylamines via Expansion of Dithioacetyl Ring: Synthesis of Medium-Sized S,S-Heterocycles
Source: Org Lett. 2023 May 26;25(22):4028–32. doi: 10.1021/acs.orglett.3c01118 (PMC10262264; doi:10.1021/acs.orglett.3c01118)
Supplement: Supplementary file 2 — ol3c01118_si_002.zip [file ol3c01118_si_002.zip › 13C-APT-NMR/1d_APT_01.fid/log]

Thu May 14 20:01:19 2020: Experiment started
Thu May 14 20:03:41 2020: BS 1 completed
Thu May 14 20:05:53 2020: BS 2 completed
Thu May 14 20:08:05 2020: BS 3 completed
Thu May 14 20:10:17 2020: BS 4 completed
Thu May 14 20:12:29 2020: BS 5 completed
Thu May 14 20:14:41 2020: BS 6 completed
Thu May 14 20:16:53 2020: BS 7 completed
Thu May 14 20:19:05 2020: BS 8 completed
Thu May 14 20:21:18 2020: BS 9 completed
Thu May 14 20:23:30 2020: BS 10 completed
Thu May 14 20:25:42 2020: BS 11 completed
Thu May 14 20:27:54 2020: BS 12 completed
Thu May 14 20:30:06 2020: BS 13 completed
Thu May 14 20:32:18 2020: BS 14 completed
Thu May 14 20:34:30 2020: BS 15 completed
Thu May 14 20:36:42 2020: BS 16 completed
Thu May 14 20:38:55 2020: BS 17 completed
Thu May 14 20:41:07 2020: BS 18 completed
Thu May 14 20:43:19 2020: BS 19 completed
Thu May 14 20:45:31 2020: BS 20 completed
Thu May 14 20:47:43 2020: BS 21 completed
Thu May 14 20:49:55 2020: BS 22 completed
Thu May 14 20:52:07 2020: BS 23 completed
Thu May 14 20:54:19 2020: BS 24 completed
Thu May 14 20:56:31 2020: BS 25 completed
Thu May 14 20:58:44 2020: BS 26 completed
Thu May 14 21:00:56 2020: BS 27 completed
Thu May 14 21:03:08 2020: BS 28 completed
Thu May 14 21:05:20 2020: BS 29 completed
Thu May 14 21:07:32 2020: BS 30 completed
Thu May 14 21:09:44 2020: BS 31 completed
Thu May 14 21:10:17 2020: Acquisition complete
