# Supplementary material for: Base-Mediated Rearrangement of α-Dithioacetyl Propargylamines via Expansion of Dithioacetyl Ring: Synthesis of Medium-Sized S,S-Heterocycles
Source: Org Lett. 2023 May 26;25(22):4028–32. doi: 10.1021/acs.orglett.3c01118 (PMC10262264; doi:10.1021/acs.orglett.3c01118)
Supplement: Supplementary file 2 — ol3c01118_si_002.zip [file ol3c01118_si_002.zip › 13C-APT-NMR/1e_APT_01.fid/log]

Tue Nov  2 12:26:51 2021: Experiment started
Tue Nov  2 12:29:13 2021: BS 1 completed
Tue Nov  2 12:31:25 2021: BS 2 completed
Tue Nov  2 12:33:37 2021: BS 3 completed
Tue Nov  2 12:35:49 2021: BS 4 completed
Tue Nov  2 12:38:01 2021: BS 5 completed
Tue Nov  2 12:40:13 2021: BS 6 completed
Tue Nov  2 12:42:26 2021: BS 7 completed
Tue Nov  2 12:44:38 2021: BS 8 completed
Tue Nov  2 12:46:50 2021: BS 9 completed
Tue Nov  2 12:49:02 2021: BS 10 completed
Tue Nov  2 12:51:14 2021: BS 11 completed
Tue Nov  2 12:53:26 2021: BS 12 completed
Tue Nov  2 12:55:38 2021: BS 13 completed
Tue Nov  2 12:57:50 2021: BS 14 completed
Tue Nov  2 13:00:03 2021: BS 15 completed
Tue Nov  2 13:02:15 2021: BS 16 completed
Tue Nov  2 13:04:27 2021: BS 17 completed
Tue Nov  2 13:06:39 2021: BS 18 completed
Tue Nov  2 13:08:51 2021: BS 19 completed
Tue Nov  2 13:11:03 2021: BS 20 completed
Tue Nov  2 13:13:15 2021: BS 21 completed
Tue Nov  2 13:15:27 2021: BS 22 completed
Tue Nov  2 13:17:40 2021: BS 23 completed
Tue Nov  2 13:19:52 2021: BS 24 completed
Tue Nov  2 13:22:04 2021: BS 25 completed
Tue Nov  2 13:24:16 2021: BS 26 completed
Tue Nov  2 13:26:28 2021: BS 27 completed
Tue Nov  2 13:28:40 2021: BS 28 completed
Tue Nov  2 13:30:52 2021: BS 29 completed
Tue Nov  2 13:33:04 2021: BS 30 completed
Tue Nov  2 13:35:16 2021: BS 31 completed
Tue Nov  2 13:35:50 2021: Acquisition complete
