# Supplementary material for: Base-Mediated Rearrangement of α-Dithioacetyl Propargylamines via Expansion of Dithioacetyl Ring: Synthesis of Medium-Sized S,S-Heterocycles
Source: Org Lett. 2023 May 26;25(22):4028–32. doi: 10.1021/acs.orglett.3c01118 (PMC10262264; doi:10.1021/acs.orglett.3c01118)
Supplement: Supplementary file 2 — ol3c01118_si_002.zip [file ol3c01118_si_002.zip › 13C-APT-NMR/1f_APT_01.fid/log]

Wed Nov 24 10:51:59 2021: Experiment started
Wed Nov 24 10:54:22 2021: BS 1 completed
Wed Nov 24 10:56:34 2021: BS 2 completed
Wed Nov 24 10:58:47 2021: BS 3 completed
Wed Nov 24 11:00:59 2021: BS 4 completed
Wed Nov 24 11:03:11 2021: BS 5 completed
Wed Nov 24 11:05:23 2021: BS 6 completed
Wed Nov 24 11:07:35 2021: BS 7 completed
Wed Nov 24 11:09:47 2021: BS 8 completed
Wed Nov 24 11:11:59 2021: BS 9 completed
Wed Nov 24 11:14:11 2021: BS 10 completed
Wed Nov 24 11:16:24 2021: BS 11 completed
Wed Nov 24 11:18:36 2021: BS 12 completed
Wed Nov 24 11:20:48 2021: BS 13 completed
Wed Nov 24 11:23:00 2021: BS 14 completed
Wed Nov 24 11:25:12 2021: BS 15 completed
Wed Nov 24 11:27:24 2021: BS 16 completed
Wed Nov 24 11:29:36 2021: BS 17 completed
Wed Nov 24 11:31:48 2021: BS 18 completed
Wed Nov 24 11:34:01 2021: BS 19 completed
Wed Nov 24 11:36:13 2021: BS 20 completed
Wed Nov 24 11:38:25 2021: BS 21 completed
Wed Nov 24 11:40:37 2021: BS 22 completed
Wed Nov 24 11:42:49 2021: BS 23 completed
Wed Nov 24 11:45:01 2021: BS 24 completed
Wed Nov 24 11:47:13 2021: BS 25 completed
Wed Nov 24 11:49:25 2021: BS 26 completed
Wed Nov 24 11:51:38 2021: BS 27 completed
Wed Nov 24 11:53:50 2021: BS 28 completed
Wed Nov 24 11:56:02 2021: BS 29 completed
Wed Nov 24 11:58:14 2021: BS 30 completed
Wed Nov 24 12:00:26 2021: BS 31 completed
Wed Nov 24 12:02:38 2021: BS 32 completed
Wed Nov 24 12:04:50 2021: BS 33 completed
Wed Nov 24 12:07:02 2021: BS 34 completed
Wed Nov 24 12:09:15 2021: BS 35 completed
Wed Nov 24 12:11:27 2021: BS 36 completed
Wed Nov 24 12:13:39 2021: BS 37 completed
Wed Nov 24 12:15:51 2021: BS 38 completed
Wed Nov 24 12:18:03 2021: BS 39 completed
Wed Nov 24 12:20:15 2021: BS 40 completed
Wed Nov 24 12:22:27 2021: BS 41 completed
Wed Nov 24 12:24:39 2021: BS 42 completed
Wed Nov 24 12:26:52 2021: BS 43 completed
Wed Nov 24 12:29:04 2021: BS 44 completed
Wed Nov 24 12:29:50 2021: Acquisition aborted
