# Supplementary material for: Base-Mediated Rearrangement of α-Dithioacetyl Propargylamines via Expansion of Dithioacetyl Ring: Synthesis of Medium-Sized S,S-Heterocycles
Source: Org Lett. 2023 May 26;25(22):4028–32. doi: 10.1021/acs.orglett.3c01118 (PMC10262264; doi:10.1021/acs.orglett.3c01118)
Supplement: Supplementary file 2 — ol3c01118_si_002.zip [file ol3c01118_si_002.zip › 13C-APT-NMR/1g_APT_01.fid/log]

Wed Dec 15 11:25:37 2021: Experiment started
Wed Dec 15 11:28:01 2021: BS 1 completed
Wed Dec 15 11:30:13 2021: BS 2 completed
Wed Dec 15 11:32:25 2021: BS 3 completed
Wed Dec 15 11:34:38 2021: BS 4 completed
Wed Dec 15 11:36:50 2021: BS 5 completed
Wed Dec 15 11:39:02 2021: BS 6 completed
Wed Dec 15 11:41:14 2021: BS 7 completed
Wed Dec 15 11:43:26 2021: BS 8 completed
Wed Dec 15 11:45:38 2021: BS 9 completed
Wed Dec 15 11:47:50 2021: BS 10 completed
Wed Dec 15 11:50:02 2021: BS 11 completed
Wed Dec 15 11:52:15 2021: BS 12 completed
Wed Dec 15 11:54:27 2021: BS 13 completed
Wed Dec 15 11:56:39 2021: BS 14 completed
Wed Dec 15 11:58:51 2021: BS 15 completed
Wed Dec 15 12:01:03 2021: BS 16 completed
Wed Dec 15 12:03:15 2021: BS 17 completed
Wed Dec 15 12:05:27 2021: BS 18 completed
Wed Dec 15 12:07:39 2021: BS 19 completed
Wed Dec 15 12:09:52 2021: BS 20 completed
Wed Dec 15 12:12:04 2021: BS 21 completed
Wed Dec 15 12:14:16 2021: BS 22 completed
Wed Dec 15 12:16:28 2021: BS 23 completed
Wed Dec 15 12:18:40 2021: BS 24 completed
Wed Dec 15 12:20:52 2021: BS 25 completed
Wed Dec 15 12:23:04 2021: BS 26 completed
Wed Dec 15 12:25:16 2021: BS 27 completed
Wed Dec 15 12:27:08 2021: Acquisition aborted
