# Supplementary material for: Base-Mediated Rearrangement of α-Dithioacetyl Propargylamines via Expansion of Dithioacetyl Ring: Synthesis of Medium-Sized S,S-Heterocycles
Source: Org Lett. 2023 May 26;25(22):4028–32. doi: 10.1021/acs.orglett.3c01118 (PMC10262264; doi:10.1021/acs.orglett.3c01118)
Supplement: Supplementary file 2 — ol3c01118_si_002.zip [file ol3c01118_si_002.zip › 13C-APT-NMR/1h_APT_01.fid/log]

Tue Nov 12 18:31:40 2019: Experiment started
Tue Nov 12 18:34:03 2019: BS 1 completed
Tue Nov 12 18:36:16 2019: BS 2 completed
Tue Nov 12 18:38:28 2019: BS 3 completed
Tue Nov 12 18:40:40 2019: BS 4 completed
Tue Nov 12 18:42:52 2019: BS 5 completed
Tue Nov 12 18:45:04 2019: BS 6 completed
Tue Nov 12 18:47:16 2019: BS 7 completed
Tue Nov 12 18:49:28 2019: BS 8 completed
Tue Nov 12 18:51:40 2019: BS 9 completed
Tue Nov 12 18:53:53 2019: BS 10 completed
Tue Nov 12 18:56:05 2019: BS 11 completed
Tue Nov 12 18:58:17 2019: BS 12 completed
Tue Nov 12 19:00:29 2019: BS 13 completed
Tue Nov 12 19:02:41 2019: BS 14 completed
Tue Nov 12 19:04:53 2019: BS 15 completed
Tue Nov 12 19:07:05 2019: BS 16 completed
Tue Nov 12 19:09:17 2019: BS 17 completed
Tue Nov 12 19:11:30 2019: BS 18 completed
Tue Nov 12 19:13:42 2019: BS 19 completed
Tue Nov 12 19:15:54 2019: BS 20 completed
Tue Nov 12 19:18:06 2019: BS 21 completed
Tue Nov 12 19:20:18 2019: BS 22 completed
Tue Nov 12 19:22:30 2019: BS 23 completed
Tue Nov 12 19:24:42 2019: BS 24 completed
Tue Nov 12 19:26:54 2019: BS 25 completed
Tue Nov 12 19:29:06 2019: BS 26 completed
Tue Nov 12 19:31:19 2019: BS 27 completed
Tue Nov 12 19:33:31 2019: BS 28 completed
Tue Nov 12 19:35:43 2019: BS 29 completed
Tue Nov 12 19:37:55 2019: BS 30 completed
Tue Nov 12 19:40:07 2019: BS 31 completed
Tue Nov 12 19:42:19 2019: BS 32 completed
Tue Nov 12 19:44:31 2019: BS 33 completed
Tue Nov 12 19:46:43 2019: BS 34 completed
Tue Nov 12 19:48:56 2019: BS 35 completed
Tue Nov 12 19:51:08 2019: BS 36 completed
Tue Nov 12 19:53:20 2019: BS 37 completed
Tue Nov 12 19:55:32 2019: BS 38 completed
Tue Nov 12 19:57:44 2019: BS 39 completed
Tue Nov 12 19:59:56 2019: BS 40 completed
Tue Nov 12 20:02:08 2019: BS 41 completed
Tue Nov 12 20:04:20 2019: BS 42 completed
Tue Nov 12 20:06:33 2019: BS 43 completed
Tue Nov 12 20:08:45 2019: BS 44 completed
Tue Nov 12 20:10:57 2019: BS 45 completed
Tue Nov 12 20:13:09 2019: BS 46 completed
Tue Nov 12 20:15:21 2019: BS 47 completed
Tue Nov 12 20:17:33 2019: BS 48 completed
Tue Nov 12 20:19:45 2019: BS 49 completed
Tue Nov 12 20:21:57 2019: BS 50 completed
Tue Nov 12 20:24:10 2019: BS 51 completed
Tue Nov 12 20:26:22 2019: BS 52 completed
Tue Nov 12 20:28:34 2019: BS 53 completed
Tue Nov 12 20:30:46 2019: BS 54 completed
Tue Nov 12 20:32:58 2019: BS 55 completed
Tue Nov 12 20:35:10 2019: BS 56 completed
Tue Nov 12 20:37:22 2019: BS 57 completed
Tue Nov 12 20:39:34 2019: BS 58 completed
Tue Nov 12 20:41:47 2019: BS 59 completed
Tue Nov 12 20:43:59 2019: BS 60 completed
Tue Nov 12 20:46:11 2019: BS 61 completed
Tue Nov 12 20:48:23 2019: BS 62 completed
Tue Nov 12 20:50:35 2019: BS 63 completed
Tue Nov 12 20:52:47 2019: BS 64 completed
Tue Nov 12 20:54:59 2019: BS 65 completed
Tue Nov 12 20:57:11 2019: BS 66 completed
Tue Nov 12 20:59:23 2019: BS 67 completed
Tue Nov 12 21:01:36 2019: BS 68 completed
Tue Nov 12 21:03:48 2019: BS 69 completed
Tue Nov 12 21:06:00 2019: BS 70 completed
Tue Nov 12 21:08:12 2019: BS 71 completed
Tue Nov 12 21:10:24 2019: BS 72 completed
Tue Nov 12 21:12:36 2019: BS 73 completed
Tue Nov 12 21:14:48 2019: BS 74 completed
Tue Nov 12 21:17:00 2019: BS 75 completed
Tue Nov 12 21:19:13 2019: BS 76 completed
Tue Nov 12 21:21:25 2019: BS 77 completed
Tue Nov 12 21:23:37 2019: BS 78 completed
Tue Nov 12 21:23:53 2019: Acquisition complete
