# Supplementary material for: Base-Mediated Rearrangement of α-Dithioacetyl Propargylamines via Expansion of Dithioacetyl Ring: Synthesis of Medium-Sized S,S-Heterocycles
Source: Org Lett. 2023 May 26;25(22):4028–32. doi: 10.1021/acs.orglett.3c01118 (PMC10262264; doi:10.1021/acs.orglett.3c01118)
Supplement: Supplementary file 2 — ol3c01118_si_002.zip [file ol3c01118_si_002.zip › 13C-APT-NMR/1i_APT_01.fid/log]

Mon Jun  8 14:56:55 2020: Experiment started
Mon Jun  8 14:59:18 2020: BS 1 completed
Mon Jun  8 15:01:30 2020: BS 2 completed
Mon Jun  8 15:03:43 2020: BS 3 completed
Mon Jun  8 15:05:55 2020: BS 4 completed
Mon Jun  8 15:08:07 2020: BS 5 completed
Mon Jun  8 15:10:19 2020: BS 6 completed
Mon Jun  8 15:12:31 2020: BS 7 completed
Mon Jun  8 15:14:43 2020: BS 8 completed
Mon Jun  8 15:16:55 2020: BS 9 completed
Mon Jun  8 15:19:07 2020: BS 10 completed
Mon Jun  8 15:21:20 2020: BS 11 completed
Mon Jun  8 15:23:32 2020: BS 12 completed
Mon Jun  8 15:25:44 2020: BS 13 completed
Mon Jun  8 15:27:56 2020: BS 14 completed
Mon Jun  8 15:30:08 2020: BS 15 completed
Mon Jun  8 15:32:20 2020: BS 16 completed
Mon Jun  8 15:34:32 2020: BS 17 completed
Mon Jun  8 15:36:44 2020: BS 18 completed
Mon Jun  8 15:38:56 2020: BS 19 completed
Mon Jun  8 15:41:09 2020: BS 20 completed
Mon Jun  8 15:43:21 2020: BS 21 completed
Mon Jun  8 15:45:33 2020: BS 22 completed
Mon Jun  8 15:47:45 2020: BS 23 completed
Mon Jun  8 15:49:57 2020: BS 24 completed
Mon Jun  8 15:52:09 2020: BS 25 completed
Mon Jun  8 15:54:21 2020: BS 26 completed
Mon Jun  8 15:56:33 2020: BS 27 completed
Mon Jun  8 15:58:46 2020: BS 28 completed
Mon Jun  8 16:00:58 2020: BS 29 completed
Mon Jun  8 16:03:10 2020: BS 30 completed
Mon Jun  8 16:05:22 2020: BS 31 completed
Mon Jun  8 16:07:34 2020: BS 32 completed
Mon Jun  8 16:09:46 2020: BS 33 completed
Mon Jun  8 16:11:58 2020: BS 34 completed
Mon Jun  8 16:14:10 2020: BS 35 completed
Mon Jun  8 16:16:23 2020: BS 36 completed
Mon Jun  8 16:18:35 2020: BS 37 completed
Mon Jun  8 16:20:47 2020: BS 38 completed
Mon Jun  8 16:22:59 2020: BS 39 completed
Mon Jun  8 16:25:11 2020: BS 40 completed
Mon Jun  8 16:27:23 2020: BS 41 completed
Mon Jun  8 16:29:35 2020: BS 42 completed
Mon Jun  8 16:31:47 2020: BS 43 completed
Mon Jun  8 16:34:00 2020: BS 44 completed
Mon Jun  8 16:36:12 2020: BS 45 completed
Mon Jun  8 16:38:24 2020: BS 46 completed
Mon Jun  8 16:40:19 2020: Acquisition complete
