# Supplementary material for: Base-Mediated Rearrangement of α-Dithioacetyl Propargylamines via Expansion of Dithioacetyl Ring: Synthesis of Medium-Sized S,S-Heterocycles
Source: Org Lett. 2023 May 26;25(22):4028–32. doi: 10.1021/acs.orglett.3c01118 (PMC10262264; doi:10.1021/acs.orglett.3c01118)
Supplement: Supplementary file 2 — ol3c01118_si_002.zip [file ol3c01118_si_002.zip › 13C-APT-NMR/1j_APT_01.fid/log]

Thu Apr 30 17:36:46 2020: Experiment started
Thu Apr 30 17:39:10 2020: BS 1 completed
Thu Apr 30 17:41:22 2020: BS 2 completed
Thu Apr 30 17:43:34 2020: BS 3 completed
Thu Apr 30 17:45:46 2020: BS 4 completed
Thu Apr 30 17:47:58 2020: BS 5 completed
Thu Apr 30 17:50:10 2020: BS 6 completed
Thu Apr 30 17:52:22 2020: BS 7 completed
Thu Apr 30 17:54:34 2020: BS 8 completed
Thu Apr 30 17:56:47 2020: BS 9 completed
Thu Apr 30 17:58:59 2020: BS 10 completed
Thu Apr 30 18:01:11 2020: BS 11 completed
Thu Apr 30 18:03:23 2020: BS 12 completed
Thu Apr 30 18:05:35 2020: BS 13 completed
Thu Apr 30 18:07:47 2020: BS 14 completed
Thu Apr 30 18:09:59 2020: BS 15 completed
Thu Apr 30 18:12:11 2020: BS 16 completed
Thu Apr 30 18:14:24 2020: BS 17 completed
Thu Apr 30 18:16:36 2020: BS 18 completed
Thu Apr 30 18:18:48 2020: BS 19 completed
Thu Apr 30 18:21:00 2020: BS 20 completed
Thu Apr 30 18:23:12 2020: BS 21 completed
Thu Apr 30 18:25:24 2020: BS 22 completed
Thu Apr 30 18:27:36 2020: BS 23 completed
Thu Apr 30 18:29:48 2020: BS 24 completed
Thu Apr 30 18:32:01 2020: BS 25 completed
Thu Apr 30 18:34:13 2020: BS 26 completed
Thu Apr 30 18:36:25 2020: BS 27 completed
Thu Apr 30 18:38:37 2020: BS 28 completed
Thu Apr 30 18:40:49 2020: BS 29 completed
Thu Apr 30 18:43:01 2020: BS 30 completed
Thu Apr 30 18:45:13 2020: BS 31 completed
Thu Apr 30 18:47:25 2020: BS 32 completed
Thu Apr 30 18:49:37 2020: BS 33 completed
Thu Apr 30 18:51:50 2020: BS 34 completed
Thu Apr 30 18:54:02 2020: BS 35 completed
Thu Apr 30 18:56:14 2020: BS 36 completed
Thu Apr 30 18:58:26 2020: BS 37 completed
Thu Apr 30 19:00:38 2020: BS 38 completed
Thu Apr 30 19:02:50 2020: BS 39 completed
Thu Apr 30 19:05:02 2020: BS 40 completed
Thu Apr 30 19:07:14 2020: BS 41 completed
Thu Apr 30 19:09:27 2020: BS 42 completed
Thu Apr 30 19:11:39 2020: BS 43 completed
Thu Apr 30 19:13:51 2020: BS 44 completed
Thu Apr 30 19:16:03 2020: BS 45 completed
Thu Apr 30 19:18:15 2020: BS 46 completed
Thu Apr 30 19:20:11 2020: Acquisition complete
