# Supplementary material for: Base-Mediated Rearrangement of α-Dithioacetyl Propargylamines via Expansion of Dithioacetyl Ring: Synthesis of Medium-Sized S,S-Heterocycles
Source: Org Lett. 2023 May 26;25(22):4028–32. doi: 10.1021/acs.orglett.3c01118 (PMC10262264; doi:10.1021/acs.orglett.3c01118)
Supplement: Supplementary file 2 — ol3c01118_si_002.zip [file ol3c01118_si_002.zip › 13C-APT-NMR/1k_APT_01.fid/log]

Wed Sep 16 20:18:38 2020: Experiment started
Wed Sep 16 20:21:00 2020: BS 1 completed
Wed Sep 16 20:23:12 2020: BS 2 completed
Wed Sep 16 20:25:24 2020: BS 3 completed
Wed Sep 16 20:27:37 2020: BS 4 completed
Wed Sep 16 20:29:49 2020: BS 5 completed
Wed Sep 16 20:32:01 2020: BS 6 completed
Wed Sep 16 20:34:13 2020: BS 7 completed
Wed Sep 16 20:36:25 2020: BS 8 completed
Wed Sep 16 20:38:37 2020: BS 9 completed
Wed Sep 16 20:40:49 2020: BS 10 completed
Wed Sep 16 20:43:01 2020: BS 11 completed
Wed Sep 16 20:45:13 2020: BS 12 completed
Wed Sep 16 20:47:26 2020: BS 13 completed
Wed Sep 16 20:49:38 2020: BS 14 completed
Wed Sep 16 20:51:50 2020: BS 15 completed
Wed Sep 16 20:54:02 2020: BS 16 completed
Wed Sep 16 20:56:14 2020: BS 17 completed
Wed Sep 16 20:58:26 2020: BS 18 completed
Wed Sep 16 21:00:38 2020: BS 19 completed
Wed Sep 16 21:02:50 2020: BS 20 completed
Wed Sep 16 21:05:03 2020: BS 21 completed
Wed Sep 16 21:07:15 2020: BS 22 completed
Wed Sep 16 21:09:27 2020: BS 23 completed
Wed Sep 16 21:11:39 2020: BS 24 completed
Wed Sep 16 21:13:51 2020: BS 25 completed
Wed Sep 16 21:16:03 2020: BS 26 completed
Wed Sep 16 21:18:15 2020: BS 27 completed
Wed Sep 16 21:20:27 2020: BS 28 completed
Wed Sep 16 21:22:40 2020: BS 29 completed
Wed Sep 16 21:24:52 2020: BS 30 completed
Wed Sep 16 21:27:04 2020: BS 31 completed
Wed Sep 16 21:29:16 2020: BS 32 completed
Wed Sep 16 21:31:28 2020: BS 33 completed
Wed Sep 16 21:33:40 2020: BS 34 completed
Wed Sep 16 21:35:52 2020: BS 35 completed
Wed Sep 16 21:38:04 2020: BS 36 completed
Wed Sep 16 21:40:17 2020: BS 37 completed
Wed Sep 16 21:42:29 2020: BS 38 completed
Wed Sep 16 21:44:41 2020: BS 39 completed
Wed Sep 16 21:46:53 2020: BS 40 completed
Wed Sep 16 21:49:05 2020: BS 41 completed
Wed Sep 16 21:51:17 2020: BS 42 completed
Wed Sep 16 21:53:29 2020: BS 43 completed
Wed Sep 16 21:55:44 2020: BS 44 completed
Wed Sep 16 21:57:53 2020: BS 45 completed
Wed Sep 16 22:00:06 2020: BS 46 completed
Wed Sep 16 22:02:01 2020: Acquisition complete
