# Supplementary material for: Base-Mediated Rearrangement of α-Dithioacetyl Propargylamines via Expansion of Dithioacetyl Ring: Synthesis of Medium-Sized S,S-Heterocycles
Source: Org Lett. 2023 May 26;25(22):4028–32. doi: 10.1021/acs.orglett.3c01118 (PMC10262264; doi:10.1021/acs.orglett.3c01118)
Supplement: Supplementary file 2 — ol3c01118_si_002.zip [file ol3c01118_si_002.zip › 13C-APT-NMR/1l_APT_01.fid/log]

Wed Jul  8 03:33:31 2020: Experiment started
Wed Jul  8 03:35:53 2020: BS 1 completed
Wed Jul  8 03:38:05 2020: BS 2 completed
Wed Jul  8 03:40:17 2020: BS 3 completed
Wed Jul  8 03:42:29 2020: BS 4 completed
Wed Jul  8 03:44:41 2020: BS 5 completed
Wed Jul  8 03:46:54 2020: BS 6 completed
Wed Jul  8 03:49:06 2020: BS 7 completed
Wed Jul  8 03:51:18 2020: BS 8 completed
Wed Jul  8 03:53:30 2020: BS 9 completed
Wed Jul  8 03:55:42 2020: BS 10 completed
Wed Jul  8 03:57:54 2020: BS 11 completed
Wed Jul  8 04:00:06 2020: BS 12 completed
Wed Jul  8 04:02:18 2020: BS 13 completed
Wed Jul  8 04:04:31 2020: BS 14 completed
Wed Jul  8 04:06:43 2020: BS 15 completed
Wed Jul  8 04:08:55 2020: BS 16 completed
Wed Jul  8 04:11:07 2020: BS 17 completed
Wed Jul  8 04:13:19 2020: BS 18 completed
Wed Jul  8 04:15:31 2020: BS 19 completed
Wed Jul  8 04:17:43 2020: BS 20 completed
Wed Jul  8 04:19:55 2020: BS 21 completed
Wed Jul  8 04:22:08 2020: BS 22 completed
Wed Jul  8 04:24:20 2020: BS 23 completed
Wed Jul  8 04:26:32 2020: BS 24 completed
Wed Jul  8 04:28:44 2020: BS 25 completed
Wed Jul  8 04:30:56 2020: BS 26 completed
Wed Jul  8 04:33:08 2020: BS 27 completed
Wed Jul  8 04:35:20 2020: BS 28 completed
Wed Jul  8 04:37:32 2020: BS 29 completed
Wed Jul  8 04:39:45 2020: BS 30 completed
Wed Jul  8 04:41:57 2020: BS 31 completed
Wed Jul  8 04:44:09 2020: BS 32 completed
Wed Jul  8 04:46:21 2020: BS 33 completed
Wed Jul  8 04:48:33 2020: BS 34 completed
Wed Jul  8 04:50:45 2020: BS 35 completed
Wed Jul  8 04:52:57 2020: BS 36 completed
Wed Jul  8 04:55:09 2020: BS 37 completed
Wed Jul  8 04:57:21 2020: BS 38 completed
Wed Jul  8 04:59:34 2020: BS 39 completed
Wed Jul  8 05:01:46 2020: BS 40 completed
Wed Jul  8 05:03:58 2020: BS 41 completed
Wed Jul  8 05:06:10 2020: BS 42 completed
Wed Jul  8 05:08:22 2020: BS 43 completed
Wed Jul  8 05:10:34 2020: BS 44 completed
Wed Jul  8 05:12:46 2020: BS 45 completed
Wed Jul  8 05:14:58 2020: BS 46 completed
Wed Jul  8 05:16:54 2020: Acquisition complete
