# Supplementary material for: Base-Mediated Rearrangement of α-Dithioacetyl Propargylamines via Expansion of Dithioacetyl Ring: Synthesis of Medium-Sized S,S-Heterocycles
Source: Org Lett. 2023 May 26;25(22):4028–32. doi: 10.1021/acs.orglett.3c01118 (PMC10262264; doi:10.1021/acs.orglett.3c01118)
Supplement: Supplementary file 2 — ol3c01118_si_002.zip [file ol3c01118_si_002.zip › 13C-APT-NMR/1m_APT_01.fid/log]

Tue Aug 18 19:19:33 2020: Experiment started
Tue Aug 18 19:21:54 2020: BS 1 completed
Tue Aug 18 19:24:06 2020: BS 2 completed
Tue Aug 18 19:26:18 2020: BS 3 completed
Tue Aug 18 19:28:31 2020: BS 4 completed
Tue Aug 18 19:30:43 2020: BS 5 completed
Tue Aug 18 19:32:55 2020: BS 6 completed
Tue Aug 18 19:35:07 2020: BS 7 completed
Tue Aug 18 19:37:19 2020: BS 8 completed
Tue Aug 18 19:39:31 2020: BS 9 completed
Tue Aug 18 19:41:43 2020: BS 10 completed
Tue Aug 18 19:43:55 2020: BS 11 completed
Tue Aug 18 19:46:08 2020: BS 12 completed
Tue Aug 18 19:48:20 2020: BS 13 completed
Tue Aug 18 19:50:32 2020: BS 14 completed
Tue Aug 18 19:52:44 2020: BS 15 completed
Tue Aug 18 19:54:56 2020: BS 16 completed
Tue Aug 18 19:57:08 2020: BS 17 completed
Tue Aug 18 19:59:20 2020: BS 18 completed
Tue Aug 18 20:01:32 2020: BS 19 completed
Tue Aug 18 20:03:45 2020: BS 20 completed
Tue Aug 18 20:05:57 2020: BS 21 completed
Tue Aug 18 20:08:09 2020: BS 22 completed
Tue Aug 18 20:10:21 2020: BS 23 completed
Tue Aug 18 20:12:33 2020: BS 24 completed
Tue Aug 18 20:14:45 2020: BS 25 completed
Tue Aug 18 20:16:57 2020: BS 26 completed
Tue Aug 18 20:19:09 2020: BS 27 completed
Tue Aug 18 20:21:22 2020: BS 28 completed
Tue Aug 18 20:23:34 2020: BS 29 completed
Tue Aug 18 20:25:46 2020: BS 30 completed
Tue Aug 18 20:27:58 2020: BS 31 completed
Tue Aug 18 20:30:10 2020: BS 32 completed
Tue Aug 18 20:32:22 2020: BS 33 completed
Tue Aug 18 20:34:34 2020: BS 34 completed
Tue Aug 18 20:36:46 2020: BS 35 completed
Tue Aug 18 20:38:58 2020: BS 36 completed
Tue Aug 18 20:41:11 2020: BS 37 completed
Tue Aug 18 20:43:23 2020: BS 38 completed
Tue Aug 18 20:45:35 2020: BS 39 completed
Tue Aug 18 20:47:47 2020: BS 40 completed
Tue Aug 18 20:49:59 2020: BS 41 completed
Tue Aug 18 20:52:11 2020: BS 42 completed
Tue Aug 18 20:54:23 2020: BS 43 completed
Tue Aug 18 20:56:35 2020: BS 44 completed
Tue Aug 18 20:58:48 2020: BS 45 completed
Tue Aug 18 21:01:00 2020: BS 46 completed
Tue Aug 18 21:02:55 2020: Acquisition complete
