# Supplementary material for: Base-Mediated Rearrangement of α-Dithioacetyl Propargylamines via Expansion of Dithioacetyl Ring: Synthesis of Medium-Sized S,S-Heterocycles
Source: Org Lett. 2023 May 26;25(22):4028–32. doi: 10.1021/acs.orglett.3c01118 (PMC10262264; doi:10.1021/acs.orglett.3c01118)
Supplement: Supplementary file 2 — ol3c01118_si_002.zip [file ol3c01118_si_002.zip › 13C-APT-NMR/1n_APT_01.fid/log]

Mon Apr 27 18:25:01 2020: Experiment started
Mon Apr 27 18:27:23 2020: BS 1 completed
Mon Apr 27 18:29:35 2020: BS 2 completed
Mon Apr 27 18:31:47 2020: BS 3 completed
Mon Apr 27 18:33:59 2020: BS 4 completed
Mon Apr 27 18:36:11 2020: BS 5 completed
Mon Apr 27 18:38:23 2020: BS 6 completed
Mon Apr 27 18:40:36 2020: BS 7 completed
Mon Apr 27 18:42:48 2020: BS 8 completed
Mon Apr 27 18:45:00 2020: BS 9 completed
Mon Apr 27 18:47:12 2020: BS 10 completed
Mon Apr 27 18:49:24 2020: BS 11 completed
Mon Apr 27 18:51:36 2020: BS 12 completed
Mon Apr 27 18:53:48 2020: BS 13 completed
Mon Apr 27 18:56:00 2020: BS 14 completed
Mon Apr 27 18:58:13 2020: BS 15 completed
Mon Apr 27 19:00:25 2020: BS 16 completed
Mon Apr 27 19:02:37 2020: BS 17 completed
Mon Apr 27 19:04:49 2020: BS 18 completed
Mon Apr 27 19:07:01 2020: BS 19 completed
Mon Apr 27 19:09:13 2020: BS 20 completed
Mon Apr 27 19:11:25 2020: BS 21 completed
Mon Apr 27 19:13:37 2020: BS 22 completed
Mon Apr 27 19:15:50 2020: BS 23 completed
Mon Apr 27 19:18:02 2020: BS 24 completed
Mon Apr 27 19:20:14 2020: BS 25 completed
Mon Apr 27 19:22:26 2020: BS 26 completed
Mon Apr 27 19:24:38 2020: BS 27 completed
Mon Apr 27 19:26:50 2020: BS 28 completed
Mon Apr 27 19:29:02 2020: BS 29 completed
Mon Apr 27 19:31:14 2020: BS 30 completed
Mon Apr 27 19:33:27 2020: BS 31 completed
Mon Apr 27 19:35:39 2020: BS 32 completed
Mon Apr 27 19:37:51 2020: BS 33 completed
Mon Apr 27 19:40:03 2020: BS 34 completed
Mon Apr 27 19:42:15 2020: BS 35 completed
Mon Apr 27 19:44:27 2020: BS 36 completed
Mon Apr 27 19:46:39 2020: BS 37 completed
Mon Apr 27 19:48:51 2020: BS 38 completed
Mon Apr 27 19:51:03 2020: BS 39 completed
Mon Apr 27 19:53:16 2020: BS 40 completed
Mon Apr 27 19:55:28 2020: BS 41 completed
Mon Apr 27 19:57:40 2020: BS 42 completed
Mon Apr 27 19:59:52 2020: BS 43 completed
Mon Apr 27 20:02:04 2020: BS 44 completed
Mon Apr 27 20:04:16 2020: BS 45 completed
Mon Apr 27 20:06:28 2020: BS 46 completed
Mon Apr 27 20:08:24 2020: Acquisition complete
