# Supplementary material for: Base-Mediated Rearrangement of α-Dithioacetyl Propargylamines via Expansion of Dithioacetyl Ring: Synthesis of Medium-Sized S,S-Heterocycles
Source: Org Lett. 2023 May 26;25(22):4028–32. doi: 10.1021/acs.orglett.3c01118 (PMC10262264; doi:10.1021/acs.orglett.3c01118)
Supplement: Supplementary file 2 — ol3c01118_si_002.zip [file ol3c01118_si_002.zip › 13C-APT-NMR/1o_APT_01.fid/log]

Mon Apr 27 15:15:48 2020: Experiment started
Mon Apr 27 15:18:10 2020: BS 1 completed
Mon Apr 27 15:20:22 2020: BS 2 completed
Mon Apr 27 15:22:34 2020: BS 3 completed
Mon Apr 27 15:24:47 2020: BS 4 completed
Mon Apr 27 15:26:59 2020: BS 5 completed
Mon Apr 27 15:29:11 2020: BS 6 completed
Mon Apr 27 15:31:23 2020: BS 7 completed
Mon Apr 27 15:33:35 2020: BS 8 completed
Mon Apr 27 15:35:47 2020: BS 9 completed
Mon Apr 27 15:37:59 2020: BS 10 completed
Mon Apr 27 15:40:11 2020: BS 11 completed
Mon Apr 27 15:42:23 2020: BS 12 completed
Mon Apr 27 15:44:36 2020: BS 13 completed
Mon Apr 27 15:46:48 2020: BS 14 completed
Mon Apr 27 15:49:00 2020: BS 15 completed
Mon Apr 27 15:51:12 2020: BS 16 completed
Mon Apr 27 15:53:24 2020: BS 17 completed
Mon Apr 27 15:55:36 2020: BS 18 completed
Mon Apr 27 15:57:48 2020: BS 19 completed
Mon Apr 27 16:00:00 2020: BS 20 completed
Mon Apr 27 16:02:13 2020: BS 21 completed
Mon Apr 27 16:04:25 2020: BS 22 completed
Mon Apr 27 16:06:37 2020: BS 23 completed
Mon Apr 27 16:08:49 2020: BS 24 completed
Mon Apr 27 16:11:01 2020: BS 25 completed
Mon Apr 27 16:13:13 2020: BS 26 completed
Mon Apr 27 16:15:25 2020: BS 27 completed
Mon Apr 27 16:17:37 2020: BS 28 completed
Mon Apr 27 16:19:50 2020: BS 29 completed
Mon Apr 27 16:22:02 2020: BS 30 completed
Mon Apr 27 16:24:14 2020: BS 31 completed
Mon Apr 27 16:26:26 2020: BS 32 completed
Mon Apr 27 16:28:38 2020: BS 33 completed
Mon Apr 27 16:30:50 2020: BS 34 completed
Mon Apr 27 16:33:02 2020: BS 35 completed
Mon Apr 27 16:35:14 2020: BS 36 completed
Mon Apr 27 16:37:27 2020: BS 37 completed
Mon Apr 27 16:39:39 2020: BS 38 completed
Mon Apr 27 16:41:51 2020: BS 39 completed
Mon Apr 27 16:44:03 2020: BS 40 completed
Mon Apr 27 16:46:15 2020: BS 41 completed
Mon Apr 27 16:48:27 2020: BS 42 completed
Mon Apr 27 16:50:39 2020: BS 43 completed
Mon Apr 27 16:52:51 2020: BS 44 completed
Mon Apr 27 16:55:03 2020: BS 45 completed
Mon Apr 27 16:57:16 2020: BS 46 completed
Mon Apr 27 16:59:11 2020: Acquisition complete
