# Supplementary material for: Base-Mediated Rearrangement of α-Dithioacetyl Propargylamines via Expansion of Dithioacetyl Ring: Synthesis of Medium-Sized S,S-Heterocycles
Source: Org Lett. 2023 May 26;25(22):4028–32. doi: 10.1021/acs.orglett.3c01118 (PMC10262264; doi:10.1021/acs.orglett.3c01118)
Supplement: Supplementary file 2 — ol3c01118_si_002.zip [file ol3c01118_si_002.zip › 13C-APT-NMR/1p_APT_01.fid/log]

Thu Jun 11 19:52:43 2020: Experiment started
Thu Jun 11 19:55:04 2020: BS 1 completed
Thu Jun 11 19:57:16 2020: BS 2 completed
Thu Jun 11 19:59:29 2020: BS 3 completed
Thu Jun 11 20:01:41 2020: BS 4 completed
Thu Jun 11 20:03:53 2020: BS 5 completed
Thu Jun 11 20:06:05 2020: BS 6 completed
Thu Jun 11 20:08:17 2020: BS 7 completed
Thu Jun 11 20:10:29 2020: BS 8 completed
Thu Jun 11 20:12:41 2020: BS 9 completed
Thu Jun 11 20:14:53 2020: BS 10 completed
Thu Jun 11 20:17:06 2020: BS 11 completed
Thu Jun 11 20:19:18 2020: BS 12 completed
Thu Jun 11 20:21:30 2020: BS 13 completed
Thu Jun 11 20:23:42 2020: BS 14 completed
Thu Jun 11 20:25:54 2020: BS 15 completed
Thu Jun 11 20:28:06 2020: BS 16 completed
Thu Jun 11 20:30:18 2020: BS 17 completed
Thu Jun 11 20:32:30 2020: BS 18 completed
Thu Jun 11 20:34:43 2020: BS 19 completed
Thu Jun 11 20:36:55 2020: BS 20 completed
Thu Jun 11 20:39:07 2020: BS 21 completed
Thu Jun 11 20:41:19 2020: BS 22 completed
Thu Jun 11 20:43:31 2020: BS 23 completed
Thu Jun 11 20:45:43 2020: BS 24 completed
Thu Jun 11 20:47:55 2020: BS 25 completed
Thu Jun 11 20:50:07 2020: BS 26 completed
Thu Jun 11 20:52:19 2020: BS 27 completed
Thu Jun 11 20:54:32 2020: BS 28 completed
Thu Jun 11 20:56:44 2020: BS 29 completed
Thu Jun 11 20:58:56 2020: BS 30 completed
Thu Jun 11 21:01:08 2020: BS 31 completed
Thu Jun 11 21:03:20 2020: BS 32 completed
Thu Jun 11 21:05:32 2020: BS 33 completed
Thu Jun 11 21:07:44 2020: BS 34 completed
Thu Jun 11 21:09:56 2020: BS 35 completed
Thu Jun 11 21:12:09 2020: BS 36 completed
Thu Jun 11 21:14:21 2020: BS 37 completed
Thu Jun 11 21:16:33 2020: BS 38 completed
Thu Jun 11 21:18:45 2020: BS 39 completed
Thu Jun 11 21:20:57 2020: BS 40 completed
Thu Jun 11 21:23:09 2020: BS 41 completed
Thu Jun 11 21:25:21 2020: BS 42 completed
Thu Jun 11 21:27:33 2020: BS 43 completed
Thu Jun 11 21:29:46 2020: BS 44 completed
Thu Jun 11 21:31:58 2020: BS 45 completed
Thu Jun 11 21:34:10 2020: BS 46 completed
Thu Jun 11 21:36:05 2020: Acquisition complete
