# Supplementary material for: Base-Mediated Rearrangement of α-Dithioacetyl Propargylamines via Expansion of Dithioacetyl Ring: Synthesis of Medium-Sized S,S-Heterocycles
Source: Org Lett. 2023 May 26;25(22):4028–32. doi: 10.1021/acs.orglett.3c01118 (PMC10262264; doi:10.1021/acs.orglett.3c01118)
Supplement: Supplementary file 2 — ol3c01118_si_002.zip [file ol3c01118_si_002.zip › 13C-APT-NMR/1q_APT_01.fid/log]

Wed Mar  3 17:06:01 2021: Experiment started
Wed Mar  3 17:08:25 2021: BS 1 completed
Wed Mar  3 17:10:37 2021: BS 2 completed
Wed Mar  3 17:12:49 2021: BS 3 completed
Wed Mar  3 17:15:01 2021: BS 4 completed
Wed Mar  3 17:17:13 2021: BS 5 completed
Wed Mar  3 17:19:26 2021: BS 6 completed
Wed Mar  3 17:21:38 2021: BS 7 completed
Wed Mar  3 17:23:50 2021: BS 8 completed
Wed Mar  3 17:26:02 2021: BS 9 completed
Wed Mar  3 17:28:14 2021: BS 10 completed
Wed Mar  3 17:30:26 2021: BS 11 completed
Wed Mar  3 17:32:38 2021: BS 12 completed
Wed Mar  3 17:34:50 2021: BS 13 completed
Wed Mar  3 17:37:03 2021: BS 14 completed
Wed Mar  3 17:39:15 2021: BS 15 completed
Wed Mar  3 17:41:27 2021: BS 16 completed
Wed Mar  3 17:43:39 2021: BS 17 completed
Wed Mar  3 17:45:51 2021: BS 18 completed
Wed Mar  3 17:48:03 2021: BS 19 completed
Wed Mar  3 17:50:15 2021: BS 20 completed
Wed Mar  3 17:52:27 2021: BS 21 completed
Wed Mar  3 17:54:39 2021: BS 22 completed
Wed Mar  3 17:56:52 2021: BS 23 completed
Wed Mar  3 17:59:04 2021: BS 24 completed
Wed Mar  3 18:01:16 2021: BS 25 completed
Wed Mar  3 18:03:28 2021: BS 26 completed
Wed Mar  3 18:05:40 2021: BS 27 completed
Wed Mar  3 18:07:52 2021: BS 28 completed
Wed Mar  3 18:10:04 2021: BS 29 completed
Wed Mar  3 18:12:16 2021: BS 30 completed
Wed Mar  3 18:14:29 2021: BS 31 completed
Wed Mar  3 18:16:41 2021: BS 32 completed
Wed Mar  3 18:18:53 2021: BS 33 completed
Wed Mar  3 18:21:05 2021: BS 34 completed
Wed Mar  3 18:23:17 2021: BS 35 completed
Wed Mar  3 18:25:29 2021: BS 36 completed
Wed Mar  3 18:27:41 2021: BS 37 completed
Wed Mar  3 18:29:53 2021: BS 38 completed
Wed Mar  3 18:32:06 2021: BS 39 completed
Wed Mar  3 18:34:18 2021: BS 40 completed
Wed Mar  3 18:36:30 2021: BS 41 completed
Wed Mar  3 18:38:42 2021: BS 42 completed
Wed Mar  3 18:40:54 2021: BS 43 completed
Wed Mar  3 18:43:06 2021: BS 44 completed
Wed Mar  3 18:45:18 2021: BS 45 completed
Wed Mar  3 18:47:30 2021: BS 46 completed
Wed Mar  3 18:49:26 2021: Acquisition complete
