# Supplementary material for: Base-Mediated Rearrangement of α-Dithioacetyl Propargylamines via Expansion of Dithioacetyl Ring: Synthesis of Medium-Sized S,S-Heterocycles
Source: Org Lett. 2023 May 26;25(22):4028–32. doi: 10.1021/acs.orglett.3c01118 (PMC10262264; doi:10.1021/acs.orglett.3c01118)
Supplement: Supplementary file 2 — ol3c01118_si_002.zip [file ol3c01118_si_002.zip › 13C-APT-NMR/1r_APT_01.fid/log]

Thu Mar 11 18:13:22 2021: Experiment started
Thu Mar 11 18:15:45 2021: BS 1 completed
Thu Mar 11 18:17:57 2021: BS 2 completed
Thu Mar 11 18:20:10 2021: BS 3 completed
Thu Mar 11 18:22:22 2021: BS 4 completed
Thu Mar 11 18:24:34 2021: BS 5 completed
Thu Mar 11 18:26:46 2021: BS 6 completed
Thu Mar 11 18:28:58 2021: BS 7 completed
Thu Mar 11 18:31:10 2021: BS 8 completed
Thu Mar 11 18:33:22 2021: BS 9 completed
Thu Mar 11 18:35:34 2021: BS 10 completed
Thu Mar 11 18:37:47 2021: BS 11 completed
Thu Mar 11 18:39:59 2021: BS 12 completed
Thu Mar 11 18:42:11 2021: BS 13 completed
Thu Mar 11 18:44:23 2021: BS 14 completed
Thu Mar 11 18:46:35 2021: BS 15 completed
Thu Mar 11 18:48:47 2021: BS 16 completed
Thu Mar 11 18:50:59 2021: BS 17 completed
Thu Mar 11 18:53:11 2021: BS 18 completed
Thu Mar 11 18:55:24 2021: BS 19 completed
Thu Mar 11 18:57:36 2021: BS 20 completed
Thu Mar 11 18:59:48 2021: BS 21 completed
Thu Mar 11 19:02:00 2021: BS 22 completed
Thu Mar 11 19:04:12 2021: BS 23 completed
Thu Mar 11 19:06:24 2021: BS 24 completed
Thu Mar 11 19:08:36 2021: BS 25 completed
Thu Mar 11 19:10:48 2021: BS 26 completed
Thu Mar 11 19:13:01 2021: BS 27 completed
Thu Mar 11 19:15:13 2021: BS 28 completed
Thu Mar 11 19:17:25 2021: BS 29 completed
Thu Mar 11 19:19:37 2021: BS 30 completed
Thu Mar 11 19:21:49 2021: BS 31 completed
Thu Mar 11 19:22:22 2021: Acquisition complete
