# Supplementary material for: Base-Mediated Rearrangement of α-Dithioacetyl Propargylamines via Expansion of Dithioacetyl Ring: Synthesis of Medium-Sized S,S-Heterocycles
Source: Org Lett. 2023 May 26;25(22):4028–32. doi: 10.1021/acs.orglett.3c01118 (PMC10262264; doi:10.1021/acs.orglett.3c01118)
Supplement: Supplementary file 2 — ol3c01118_si_002.zip [file ol3c01118_si_002.zip › 13C-APT-NMR/1s_APT_01.fid/log]

Tue Jun 30 21:43:13 2020: Experiment started
Tue Jun 30 21:45:35 2020: BS 1 completed
Tue Jun 30 21:47:47 2020: BS 2 completed
Tue Jun 30 21:49:59 2020: BS 3 completed
Tue Jun 30 21:52:11 2020: BS 4 completed
Tue Jun 30 21:54:23 2020: BS 5 completed
Tue Jun 30 21:56:35 2020: BS 6 completed
Tue Jun 30 21:58:47 2020: BS 7 completed
Tue Jun 30 22:00:59 2020: BS 8 completed
Tue Jun 30 22:03:12 2020: BS 9 completed
Tue Jun 30 22:05:24 2020: BS 10 completed
Tue Jun 30 22:07:36 2020: BS 11 completed
Tue Jun 30 22:09:48 2020: BS 12 completed
Tue Jun 30 22:12:00 2020: BS 13 completed
Tue Jun 30 22:14:12 2020: BS 14 completed
Tue Jun 30 22:16:24 2020: BS 15 completed
Tue Jun 30 22:18:36 2020: BS 16 completed
Tue Jun 30 22:20:49 2020: BS 17 completed
Tue Jun 30 22:23:01 2020: BS 18 completed
Tue Jun 30 22:25:13 2020: BS 19 completed
Tue Jun 30 22:27:25 2020: BS 20 completed
Tue Jun 30 22:29:37 2020: BS 21 completed
Tue Jun 30 22:31:49 2020: BS 22 completed
Tue Jun 30 22:34:01 2020: BS 23 completed
Tue Jun 30 22:36:13 2020: BS 24 completed
Tue Jun 30 22:38:25 2020: BS 25 completed
Tue Jun 30 22:40:38 2020: BS 26 completed
Tue Jun 30 22:42:50 2020: BS 27 completed
Tue Jun 30 22:45:02 2020: BS 28 completed
Tue Jun 30 22:47:14 2020: BS 29 completed
Tue Jun 30 22:49:26 2020: BS 30 completed
Tue Jun 30 22:51:38 2020: BS 31 completed
Tue Jun 30 22:53:50 2020: BS 32 completed
Tue Jun 30 22:56:02 2020: BS 33 completed
Tue Jun 30 22:58:15 2020: BS 34 completed
Tue Jun 30 23:00:27 2020: BS 35 completed
Tue Jun 30 23:02:39 2020: BS 36 completed
Tue Jun 30 23:04:51 2020: BS 37 completed
Tue Jun 30 23:07:03 2020: BS 38 completed
Tue Jun 30 23:09:15 2020: BS 39 completed
Tue Jun 30 23:11:27 2020: BS 40 completed
Tue Jun 30 23:13:39 2020: BS 41 completed
Tue Jun 30 23:15:52 2020: BS 42 completed
Tue Jun 30 23:18:04 2020: BS 43 completed
Tue Jun 30 23:20:16 2020: BS 44 completed
Tue Jun 30 23:22:28 2020: BS 45 completed
Tue Jun 30 23:24:40 2020: BS 46 completed
Tue Jun 30 23:26:36 2020: Acquisition complete
