# Supplementary material for: Base-Mediated Rearrangement of α-Dithioacetyl Propargylamines via Expansion of Dithioacetyl Ring: Synthesis of Medium-Sized S,S-Heterocycles
Source: Org Lett. 2023 May 26;25(22):4028–32. doi: 10.1021/acs.orglett.3c01118 (PMC10262264; doi:10.1021/acs.orglett.3c01118)
Supplement: Supplementary file 2 — ol3c01118_si_002.zip [file ol3c01118_si_002.zip › 13C-APT-NMR/1t_APT_01.fid/log]

Tue Mar  9 22:59:43 2021: Experiment started
Tue Mar  9 23:02:05 2021: BS 1 completed
Tue Mar  9 23:04:17 2021: BS 2 completed
Tue Mar  9 23:06:29 2021: BS 3 completed
Tue Mar  9 23:08:41 2021: BS 4 completed
Tue Mar  9 23:10:53 2021: BS 5 completed
Tue Mar  9 23:13:05 2021: BS 6 completed
Tue Mar  9 23:15:17 2021: BS 7 completed
Tue Mar  9 23:17:30 2021: BS 8 completed
Tue Mar  9 23:19:42 2021: BS 9 completed
Tue Mar  9 23:21:54 2021: BS 10 completed
Tue Mar  9 23:24:06 2021: BS 11 completed
Tue Mar  9 23:26:18 2021: BS 12 completed
Tue Mar  9 23:28:30 2021: BS 13 completed
Tue Mar  9 23:30:42 2021: BS 14 completed
Tue Mar  9 23:32:54 2021: BS 15 completed
Tue Mar  9 23:35:06 2021: BS 16 completed
Tue Mar  9 23:37:19 2021: BS 17 completed
Tue Mar  9 23:39:31 2021: BS 18 completed
Tue Mar  9 23:41:43 2021: BS 19 completed
Tue Mar  9 23:43:55 2021: BS 20 completed
Tue Mar  9 23:46:07 2021: BS 21 completed
Tue Mar  9 23:48:19 2021: BS 22 completed
Tue Mar  9 23:50:31 2021: BS 23 completed
Tue Mar  9 23:52:43 2021: BS 24 completed
Tue Mar  9 23:54:56 2021: BS 25 completed
Tue Mar  9 23:57:08 2021: BS 26 completed
Tue Mar  9 23:59:20 2021: BS 27 completed
Wed Mar 10 00:01:32 2021: BS 28 completed
Wed Mar 10 00:03:44 2021: BS 29 completed
Wed Mar 10 00:05:56 2021: BS 30 completed
Wed Mar 10 00:08:08 2021: BS 31 completed
Wed Mar 10 00:10:20 2021: BS 32 completed
Wed Mar 10 00:12:33 2021: BS 33 completed
Wed Mar 10 00:14:45 2021: BS 34 completed
Wed Mar 10 00:16:57 2021: BS 35 completed
Wed Mar 10 00:19:09 2021: BS 36 completed
Wed Mar 10 00:21:21 2021: BS 37 completed
Wed Mar 10 00:23:33 2021: BS 38 completed
Wed Mar 10 00:25:45 2021: BS 39 completed
Wed Mar 10 00:27:57 2021: BS 40 completed
Wed Mar 10 00:30:10 2021: BS 41 completed
Wed Mar 10 00:32:22 2021: BS 42 completed
Wed Mar 10 00:34:34 2021: BS 43 completed
Wed Mar 10 00:36:46 2021: BS 44 completed
Wed Mar 10 00:38:58 2021: BS 45 completed
Wed Mar 10 00:41:10 2021: BS 46 completed
Wed Mar 10 00:43:06 2021: Acquisition complete
