# Supplementary material for: Base-Mediated Rearrangement of α-Dithioacetyl Propargylamines via Expansion of Dithioacetyl Ring: Synthesis of Medium-Sized S,S-Heterocycles
Source: Org Lett. 2023 May 26;25(22):4028–32. doi: 10.1021/acs.orglett.3c01118 (PMC10262264; doi:10.1021/acs.orglett.3c01118)
Supplement: Supplementary file 2 — ol3c01118_si_002.zip [file ol3c01118_si_002.zip › 13C-APT-NMR/1u_APT_01.fid/log]

Tue Mar  9 15:16:39 2021: Experiment started
Tue Mar  9 15:19:03 2021: BS 1 completed
Tue Mar  9 15:21:15 2021: BS 2 completed
Tue Mar  9 15:23:27 2021: BS 3 completed
Tue Mar  9 15:25:39 2021: BS 4 completed
Tue Mar  9 15:27:51 2021: BS 5 completed
Tue Mar  9 15:30:03 2021: BS 6 completed
Tue Mar  9 15:32:15 2021: BS 7 completed
Tue Mar  9 15:34:28 2021: BS 8 completed
Tue Mar  9 15:36:40 2021: BS 9 completed
Tue Mar  9 15:38:52 2021: BS 10 completed
Tue Mar  9 15:41:04 2021: BS 11 completed
Tue Mar  9 15:43:16 2021: BS 12 completed
Tue Mar  9 15:45:28 2021: BS 13 completed
Tue Mar  9 15:47:40 2021: BS 14 completed
Tue Mar  9 15:49:52 2021: BS 15 completed
Tue Mar  9 15:52:05 2021: BS 16 completed
Tue Mar  9 15:54:17 2021: BS 17 completed
Tue Mar  9 15:56:29 2021: BS 18 completed
Tue Mar  9 15:58:41 2021: BS 19 completed
Tue Mar  9 16:00:53 2021: BS 20 completed
Tue Mar  9 16:03:05 2021: BS 21 completed
Tue Mar  9 16:05:17 2021: BS 22 completed
Tue Mar  9 16:07:29 2021: BS 23 completed
Tue Mar  9 16:09:42 2021: BS 24 completed
Tue Mar  9 16:11:54 2021: BS 25 completed
Tue Mar  9 16:14:06 2021: BS 26 completed
Tue Mar  9 16:16:18 2021: BS 27 completed
Tue Mar  9 16:18:30 2021: BS 28 completed
Tue Mar  9 16:20:42 2021: BS 29 completed
Tue Mar  9 16:22:54 2021: BS 30 completed
Tue Mar  9 16:25:06 2021: BS 31 completed
Tue Mar  9 16:27:19 2021: BS 32 completed
Tue Mar  9 16:29:31 2021: BS 33 completed
Tue Mar  9 16:30:07 2021: Acquisition aborted
