# Supplementary material for: Base-Mediated Rearrangement of α-Dithioacetyl Propargylamines via Expansion of Dithioacetyl Ring: Synthesis of Medium-Sized S,S-Heterocycles
Source: Org Lett. 2023 May 26;25(22):4028–32. doi: 10.1021/acs.orglett.3c01118 (PMC10262264; doi:10.1021/acs.orglett.3c01118)
Supplement: Supplementary file 2 — ol3c01118_si_002.zip [file ol3c01118_si_002.zip › 13C-APT-NMR/1v_APT_01.fid/log]

Thu Nov  1 14:36:23 2018: Experiment started
Thu Nov  1 14:38:47 2018: BS 1 completed
Thu Nov  1 14:40:59 2018: BS 2 completed
Thu Nov  1 14:43:11 2018: BS 3 completed
Thu Nov  1 14:45:23 2018: BS 4 completed
Thu Nov  1 14:47:35 2018: BS 5 completed
Thu Nov  1 14:49:47 2018: BS 6 completed
Thu Nov  1 14:51:59 2018: BS 7 completed
Thu Nov  1 14:54:11 2018: BS 8 completed
Thu Nov  1 14:56:24 2018: BS 9 completed
Thu Nov  1 14:58:36 2018: BS 10 completed
Thu Nov  1 15:00:48 2018: BS 11 completed
Thu Nov  1 15:03:00 2018: BS 12 completed
Thu Nov  1 15:05:12 2018: BS 13 completed
Thu Nov  1 15:07:24 2018: BS 14 completed
Thu Nov  1 15:09:36 2018: BS 15 completed
Thu Nov  1 15:11:48 2018: BS 16 completed
Thu Nov  1 15:14:00 2018: BS 17 completed
Thu Nov  1 15:16:13 2018: BS 18 completed
Thu Nov  1 15:18:25 2018: BS 19 completed
Thu Nov  1 15:20:37 2018: BS 20 completed
Thu Nov  1 15:22:49 2018: BS 21 completed
Thu Nov  1 15:25:01 2018: BS 22 completed
Thu Nov  1 15:27:13 2018: BS 23 completed
Thu Nov  1 15:29:25 2018: BS 24 completed
Thu Nov  1 15:31:37 2018: BS 25 completed
Thu Nov  1 15:33:31 2018: Acquisition aborted
