# Supplementary material for: Base-Mediated Rearrangement of α-Dithioacetyl Propargylamines via Expansion of Dithioacetyl Ring: Synthesis of Medium-Sized S,S-Heterocycles
Source: Org Lett. 2023 May 26;25(22):4028–32. doi: 10.1021/acs.orglett.3c01118 (PMC10262264; doi:10.1021/acs.orglett.3c01118)
Supplement: Supplementary file 2 — ol3c01118_si_002.zip [file ol3c01118_si_002.zip › 13C-APT-NMR/1y_APT_01.fid/log]

Tue Oct  4 12:08:54 2022: Experiment started
Tue Oct  4 12:11:18 2022: BS 1 completed
Tue Oct  4 12:13:30 2022: BS 2 completed
Tue Oct  4 12:15:42 2022: BS 3 completed
Tue Oct  4 12:17:54 2022: BS 4 completed
Tue Oct  4 12:20:06 2022: BS 5 completed
Tue Oct  4 12:22:19 2022: BS 6 completed
Tue Oct  4 12:24:31 2022: BS 7 completed
Tue Oct  4 12:26:43 2022: BS 8 completed
Tue Oct  4 12:28:55 2022: BS 9 completed
Tue Oct  4 12:31:07 2022: BS 10 completed
Tue Oct  4 12:33:19 2022: BS 11 completed
Tue Oct  4 12:35:31 2022: BS 12 completed
Tue Oct  4 12:37:43 2022: BS 13 completed
Tue Oct  4 12:38:19 2022: Acquisition aborted
