# Supplementary material for: Base-Mediated Rearrangement of α-Dithioacetyl Propargylamines via Expansion of Dithioacetyl Ring: Synthesis of Medium-Sized S,S-Heterocycles
Source: Org Lett. 2023 May 26;25(22):4028–32. doi: 10.1021/acs.orglett.3c01118 (PMC10262264; doi:10.1021/acs.orglett.3c01118)
Supplement: Supplementary file 2 — ol3c01118_si_002.zip [file ol3c01118_si_002.zip › 13C-APT-NMR/2a_APT_01.fid/log]

Mon May 24 19:21:18 2021: Experiment started
Mon May 24 19:23:42 2021: BS 1 completed
Mon May 24 19:25:54 2021: BS 2 completed
Mon May 24 19:28:06 2021: BS 3 completed
Mon May 24 19:30:18 2021: BS 4 completed
Mon May 24 19:32:30 2021: BS 5 completed
Mon May 24 19:34:42 2021: BS 6 completed
Mon May 24 19:36:54 2021: BS 7 completed
Mon May 24 19:39:06 2021: BS 8 completed
Mon May 24 19:41:19 2021: BS 9 completed
Mon May 24 19:43:31 2021: BS 10 completed
Mon May 24 19:45:43 2021: BS 11 completed
Mon May 24 19:47:55 2021: BS 12 completed
Mon May 24 19:50:07 2021: BS 13 completed
Mon May 24 19:52:19 2021: BS 14 completed
Mon May 24 19:54:31 2021: BS 15 completed
Mon May 24 19:56:43 2021: BS 16 completed
Mon May 24 19:58:55 2021: BS 17 completed
Mon May 24 20:01:08 2021: BS 18 completed
Mon May 24 20:03:20 2021: BS 19 completed
Mon May 24 20:05:32 2021: BS 20 completed
Mon May 24 20:07:44 2021: BS 21 completed
Mon May 24 20:09:56 2021: BS 22 completed
Mon May 24 20:12:08 2021: BS 23 completed
Mon May 24 20:14:20 2021: BS 24 completed
Mon May 24 20:16:32 2021: BS 25 completed
Mon May 24 20:18:45 2021: BS 26 completed
Mon May 24 20:20:57 2021: BS 27 completed
Mon May 24 20:23:09 2021: BS 28 completed
Mon May 24 20:25:21 2021: BS 29 completed
Mon May 24 20:27:33 2021: BS 30 completed
Mon May 24 20:29:45 2021: BS 31 completed
Mon May 24 20:31:57 2021: BS 32 completed
Mon May 24 20:34:09 2021: BS 33 completed
Mon May 24 20:36:22 2021: BS 34 completed
Mon May 24 20:38:34 2021: BS 35 completed
Mon May 24 20:40:46 2021: BS 36 completed
Mon May 24 20:42:58 2021: BS 37 completed
Mon May 24 20:45:10 2021: BS 38 completed
Mon May 24 20:47:22 2021: BS 39 completed
Mon May 24 20:49:34 2021: BS 40 completed
Mon May 24 20:51:46 2021: BS 41 completed
Mon May 24 20:53:59 2021: BS 42 completed
Mon May 24 20:56:11 2021: BS 43 completed
Mon May 24 20:58:23 2021: BS 44 completed
Mon May 24 21:00:35 2021: BS 45 completed
Mon May 24 21:02:47 2021: BS 46 completed
Mon May 24 21:04:59 2021: BS 47 completed
Mon May 24 21:07:11 2021: BS 48 completed
Mon May 24 21:09:23 2021: BS 49 completed
Mon May 24 21:11:35 2021: Acquisition complete
