# Supplementary material for: Base-Mediated Rearrangement of α-Dithioacetyl Propargylamines via Expansion of Dithioacetyl Ring: Synthesis of Medium-Sized S,S-Heterocycles
Source: Org Lett. 2023 May 26;25(22):4028–32. doi: 10.1021/acs.orglett.3c01118 (PMC10262264; doi:10.1021/acs.orglett.3c01118)
Supplement: Supplementary file 2 — ol3c01118_si_002.zip [file ol3c01118_si_002.zip › 13C-APT-NMR/2b_APT_01.fid/log]

Thu Oct 21 01:19:09 2021: Experiment started
Thu Oct 21 01:21:31 2021: BS 1 completed
Thu Oct 21 01:23:43 2021: BS 2 completed
Thu Oct 21 01:25:55 2021: BS 3 completed
Thu Oct 21 01:28:07 2021: BS 4 completed
Thu Oct 21 01:30:19 2021: BS 5 completed
Thu Oct 21 01:32:31 2021: BS 6 completed
Thu Oct 21 01:34:43 2021: BS 7 completed
Thu Oct 21 01:36:56 2021: BS 8 completed
Thu Oct 21 01:39:08 2021: BS 9 completed
Thu Oct 21 01:41:20 2021: BS 10 completed
Thu Oct 21 01:43:32 2021: BS 11 completed
Thu Oct 21 01:45:44 2021: BS 12 completed
Thu Oct 21 01:47:56 2021: BS 13 completed
Thu Oct 21 01:50:08 2021: BS 14 completed
Thu Oct 21 01:52:20 2021: BS 15 completed
Thu Oct 21 01:54:33 2021: BS 16 completed
Thu Oct 21 01:56:45 2021: BS 17 completed
Thu Oct 21 01:58:57 2021: BS 18 completed
Thu Oct 21 02:01:09 2021: BS 19 completed
Thu Oct 21 02:03:21 2021: BS 20 completed
Thu Oct 21 02:05:33 2021: BS 21 completed
Thu Oct 21 02:07:45 2021: BS 22 completed
Thu Oct 21 02:09:57 2021: BS 23 completed
Thu Oct 21 02:12:10 2021: BS 24 completed
Thu Oct 21 02:14:22 2021: BS 25 completed
Thu Oct 21 02:16:34 2021: BS 26 completed
Thu Oct 21 02:18:46 2021: BS 27 completed
Thu Oct 21 02:20:58 2021: BS 28 completed
Thu Oct 21 02:23:10 2021: BS 29 completed
Thu Oct 21 02:25:22 2021: BS 30 completed
Thu Oct 21 02:27:34 2021: BS 31 completed
Thu Oct 21 02:29:47 2021: BS 32 completed
Thu Oct 21 02:31:59 2021: BS 33 completed
Thu Oct 21 02:34:11 2021: BS 34 completed
Thu Oct 21 02:36:23 2021: BS 35 completed
Thu Oct 21 02:38:35 2021: BS 36 completed
Thu Oct 21 02:40:47 2021: BS 37 completed
Thu Oct 21 02:42:59 2021: BS 38 completed
Thu Oct 21 02:45:11 2021: BS 39 completed
Thu Oct 21 02:47:24 2021: BS 40 completed
Thu Oct 21 02:49:36 2021: BS 41 completed
Thu Oct 21 02:51:48 2021: BS 42 completed
Thu Oct 21 02:54:00 2021: BS 43 completed
Thu Oct 21 02:56:12 2021: BS 44 completed
Thu Oct 21 02:58:24 2021: BS 45 completed
Thu Oct 21 03:00:36 2021: BS 46 completed
Thu Oct 21 03:02:32 2021: Acquisition complete
