# Supplementary material for: Base-Mediated Rearrangement of α-Dithioacetyl Propargylamines via Expansion of Dithioacetyl Ring: Synthesis of Medium-Sized S,S-Heterocycles
Source: Org Lett. 2023 May 26;25(22):4028–32. doi: 10.1021/acs.orglett.3c01118 (PMC10262264; doi:10.1021/acs.orglett.3c01118)
Supplement: Supplementary file 2 — ol3c01118_si_002.zip [file ol3c01118_si_002.zip › 13C-APT-NMR/2c_APT_01.fid/log]

Wed Jan  5 17:02:02 2022: Experiment started
Wed Jan  5 17:04:26 2022: BS 1 completed
Wed Jan  5 17:06:38 2022: BS 2 completed
Wed Jan  5 17:08:50 2022: BS 3 completed
Wed Jan  5 17:11:02 2022: BS 4 completed
Wed Jan  5 17:13:14 2022: BS 5 completed
Wed Jan  5 17:15:26 2022: BS 6 completed
Wed Jan  5 17:17:38 2022: BS 7 completed
Wed Jan  5 17:19:50 2022: BS 8 completed
Wed Jan  5 17:22:03 2022: BS 9 completed
Wed Jan  5 17:24:15 2022: BS 10 completed
Wed Jan  5 17:26:27 2022: BS 11 completed
Wed Jan  5 17:28:39 2022: BS 12 completed
Wed Jan  5 17:30:51 2022: BS 13 completed
Wed Jan  5 17:33:03 2022: BS 14 completed
Wed Jan  5 17:35:15 2022: BS 15 completed
Wed Jan  5 17:37:27 2022: BS 16 completed
Wed Jan  5 17:39:40 2022: BS 17 completed
Wed Jan  5 17:41:52 2022: BS 18 completed
Wed Jan  5 17:44:04 2022: BS 19 completed
Wed Jan  5 17:46:16 2022: BS 20 completed
Wed Jan  5 17:48:28 2022: BS 21 completed
Wed Jan  5 17:50:40 2022: BS 22 completed
Wed Jan  5 17:52:52 2022: BS 23 completed
Wed Jan  5 17:55:04 2022: BS 24 completed
Wed Jan  5 17:57:17 2022: BS 25 completed
Wed Jan  5 17:59:29 2022: BS 26 completed
Wed Jan  5 18:01:41 2022: BS 27 completed
Wed Jan  5 18:03:53 2022: BS 28 completed
Wed Jan  5 18:06:05 2022: BS 29 completed
Wed Jan  5 18:08:17 2022: BS 30 completed
Wed Jan  5 18:10:29 2022: BS 31 completed
Wed Jan  5 18:11:02 2022: Acquisition complete
