# Supplementary material for: Base-Mediated Rearrangement of α-Dithioacetyl Propargylamines via Expansion of Dithioacetyl Ring: Synthesis of Medium-Sized S,S-Heterocycles
Source: Org Lett. 2023 May 26;25(22):4028–32. doi: 10.1021/acs.orglett.3c01118 (PMC10262264; doi:10.1021/acs.orglett.3c01118)
Supplement: Supplementary file 2 — ol3c01118_si_002.zip [file ol3c01118_si_002.zip › 13C-APT-NMR/2d_APT_01.fid/log]

Tue Aug 17 17:34:22 2021: Experiment started
Tue Aug 17 17:36:32 2021: BS 1 completed
Tue Aug 17 17:38:32 2021: BS 2 completed
Tue Aug 17 17:40:31 2021: BS 3 completed
Tue Aug 17 17:42:30 2021: BS 4 completed
Tue Aug 17 17:44:30 2021: BS 5 completed
Tue Aug 17 17:46:29 2021: BS 6 completed
Tue Aug 17 17:48:28 2021: BS 7 completed
Tue Aug 17 17:50:28 2021: BS 8 completed
Tue Aug 17 17:52:27 2021: BS 9 completed
Tue Aug 17 17:54:26 2021: BS 10 completed
Tue Aug 17 17:56:26 2021: BS 11 completed
Tue Aug 17 17:58:25 2021: BS 12 completed
Tue Aug 17 18:00:24 2021: BS 13 completed
Tue Aug 17 18:02:24 2021: BS 14 completed
Tue Aug 17 18:04:23 2021: BS 15 completed
Tue Aug 17 18:06:22 2021: BS 16 completed
Tue Aug 17 18:08:22 2021: BS 17 completed
Tue Aug 17 18:10:21 2021: BS 18 completed
Tue Aug 17 18:12:20 2021: BS 19 completed
Tue Aug 17 18:14:20 2021: BS 20 completed
Tue Aug 17 18:16:19 2021: BS 21 completed
Tue Aug 17 18:18:18 2021: BS 22 completed
Tue Aug 17 18:20:18 2021: BS 23 completed
Tue Aug 17 18:22:17 2021: BS 24 completed
Tue Aug 17 18:24:16 2021: BS 25 completed
Tue Aug 17 18:26:15 2021: BS 26 completed
Tue Aug 17 18:28:15 2021: BS 27 completed
Tue Aug 17 18:30:14 2021: BS 28 completed
Tue Aug 17 18:32:13 2021: BS 29 completed
Tue Aug 17 18:34:13 2021: BS 30 completed
Tue Aug 17 18:36:12 2021: BS 31 completed
Tue Aug 17 18:38:11 2021: BS 32 completed
Tue Aug 17 18:40:11 2021: BS 33 completed
Tue Aug 17 18:42:10 2021: BS 34 completed
Tue Aug 17 18:44:09 2021: BS 35 completed
Tue Aug 17 18:46:09 2021: BS 36 completed
Tue Aug 17 18:48:08 2021: BS 37 completed
Tue Aug 17 18:50:07 2021: BS 38 completed
Tue Aug 17 18:52:07 2021: BS 39 completed
Tue Aug 17 18:54:06 2021: BS 40 completed
Tue Aug 17 18:56:05 2021: BS 41 completed
Tue Aug 17 18:58:05 2021: BS 42 completed
Tue Aug 17 19:00:04 2021: BS 43 completed
Tue Aug 17 19:02:03 2021: BS 44 completed
Tue Aug 17 19:04:03 2021: BS 45 completed
Tue Aug 17 19:06:02 2021: BS 46 completed
Tue Aug 17 19:08:01 2021: BS 47 completed
Tue Aug 17 19:10:01 2021: BS 48 completed
Tue Aug 17 19:12:00 2021: BS 49 completed
Tue Aug 17 19:13:59 2021: BS 50 completed
Tue Aug 17 19:15:59 2021: BS 51 completed
Tue Aug 17 19:17:58 2021: BS 52 completed
Tue Aug 17 19:19:57 2021: BS 53 completed
Tue Aug 17 19:21:56 2021: BS 54 completed
Tue Aug 17 19:23:56 2021: BS 55 completed
Tue Aug 17 19:25:55 2021: BS 56 completed
Tue Aug 17 19:26:25 2021: Acquisition complete
