# Supplementary material for: Base-Mediated Rearrangement of α-Dithioacetyl Propargylamines via Expansion of Dithioacetyl Ring: Synthesis of Medium-Sized S,S-Heterocycles
Source: Org Lett. 2023 May 26;25(22):4028–32. doi: 10.1021/acs.orglett.3c01118 (PMC10262264; doi:10.1021/acs.orglett.3c01118)
Supplement: Supplementary file 2 — ol3c01118_si_002.zip [file ol3c01118_si_002.zip › 13C-APT-NMR/2e_APT_01.fid/log]

Thu Nov 11 14:51:37 2021: Experiment started
Thu Nov 11 14:54:01 2021: BS 1 completed
Thu Nov 11 14:56:13 2021: BS 2 completed
Thu Nov 11 14:58:25 2021: BS 3 completed
Thu Nov 11 15:00:37 2021: BS 4 completed
Thu Nov 11 15:02:49 2021: BS 5 completed
Thu Nov 11 15:05:01 2021: BS 6 completed
Thu Nov 11 15:07:13 2021: BS 7 completed
Thu Nov 11 15:09:26 2021: BS 8 completed
Thu Nov 11 15:11:38 2021: BS 9 completed
Thu Nov 11 15:13:50 2021: BS 10 completed
Thu Nov 11 15:16:02 2021: BS 11 completed
Thu Nov 11 15:18:14 2021: BS 12 completed
Thu Nov 11 15:18:41 2021: Acquisition aborted
