# Supplementary material for: Base-Mediated Rearrangement of α-Dithioacetyl Propargylamines via Expansion of Dithioacetyl Ring: Synthesis of Medium-Sized S,S-Heterocycles
Source: Org Lett. 2023 May 26;25(22):4028–32. doi: 10.1021/acs.orglett.3c01118 (PMC10262264; doi:10.1021/acs.orglett.3c01118)
Supplement: Supplementary file 2 — ol3c01118_si_002.zip [file ol3c01118_si_002.zip › 13C-APT-NMR/2f_APT_01.fid/log]

Mon Nov 29 11:15:08 2021: Experiment started
Mon Nov 29 11:17:30 2021: BS 1 completed
Mon Nov 29 11:19:42 2021: BS 2 completed
Mon Nov 29 11:21:54 2021: BS 3 completed
Mon Nov 29 11:24:06 2021: BS 4 completed
Mon Nov 29 11:26:18 2021: BS 5 completed
Mon Nov 29 11:28:30 2021: BS 6 completed
Mon Nov 29 11:30:42 2021: BS 7 completed
Mon Nov 29 11:32:55 2021: BS 8 completed
Mon Nov 29 11:35:07 2021: BS 9 completed
Mon Nov 29 11:37:19 2021: BS 10 completed
Mon Nov 29 11:39:31 2021: BS 11 completed
Mon Nov 29 11:41:43 2021: BS 12 completed
Mon Nov 29 11:43:55 2021: BS 13 completed
Mon Nov 29 11:46:07 2021: BS 14 completed
Mon Nov 29 11:48:19 2021: BS 15 completed
Mon Nov 29 11:50:32 2021: BS 16 completed
Mon Nov 29 11:52:44 2021: BS 17 completed
Mon Nov 29 11:54:56 2021: BS 18 completed
Mon Nov 29 11:57:08 2021: BS 19 completed
Mon Nov 29 11:59:20 2021: BS 20 completed
Mon Nov 29 12:01:32 2021: BS 21 completed
Mon Nov 29 12:03:44 2021: BS 22 completed
Mon Nov 29 12:05:56 2021: BS 23 completed
Mon Nov 29 12:08:09 2021: BS 24 completed
Mon Nov 29 12:10:21 2021: BS 25 completed
Mon Nov 29 12:12:33 2021: BS 26 completed
Mon Nov 29 12:14:45 2021: BS 27 completed
Mon Nov 29 12:16:57 2021: BS 28 completed
Mon Nov 29 12:19:09 2021: BS 29 completed
Mon Nov 29 12:21:21 2021: BS 30 completed
Mon Nov 29 12:23:33 2021: BS 31 completed
Mon Nov 29 12:24:06 2021: Acquisition complete
