# Supplementary material for: Base-Mediated Rearrangement of α-Dithioacetyl Propargylamines via Expansion of Dithioacetyl Ring: Synthesis of Medium-Sized S,S-Heterocycles
Source: Org Lett. 2023 May 26;25(22):4028–32. doi: 10.1021/acs.orglett.3c01118 (PMC10262264; doi:10.1021/acs.orglett.3c01118)
Supplement: Supplementary file 2 — ol3c01118_si_002.zip [file ol3c01118_si_002.zip › 13C-APT-NMR/2g_APT_01.fid/log]

Tue Dec  7 19:08:50 2021: Experiment started
Tue Dec  7 19:11:13 2021: BS 1 completed
Tue Dec  7 19:13:26 2021: BS 2 completed
Tue Dec  7 19:15:38 2021: BS 3 completed
Tue Dec  7 19:17:50 2021: BS 4 completed
Tue Dec  7 19:20:02 2021: BS 5 completed
Tue Dec  7 19:22:14 2021: BS 6 completed
Tue Dec  7 19:24:26 2021: BS 7 completed
Tue Dec  7 19:26:38 2021: BS 8 completed
Tue Dec  7 19:28:50 2021: BS 9 completed
Tue Dec  7 19:31:02 2021: BS 10 completed
Tue Dec  7 19:33:15 2021: BS 11 completed
Tue Dec  7 19:35:27 2021: BS 12 completed
Tue Dec  7 19:37:39 2021: BS 13 completed
Tue Dec  7 19:39:51 2021: BS 14 completed
Tue Dec  7 19:42:03 2021: BS 15 completed
Tue Dec  7 19:44:15 2021: BS 16 completed
Tue Dec  7 19:46:27 2021: BS 17 completed
Tue Dec  7 19:48:39 2021: BS 18 completed
Tue Dec  7 19:50:52 2021: BS 19 completed
Tue Dec  7 19:53:04 2021: BS 20 completed
Tue Dec  7 19:55:16 2021: BS 21 completed
Tue Dec  7 19:57:28 2021: BS 22 completed
Tue Dec  7 19:59:40 2021: BS 23 completed
Tue Dec  7 20:01:52 2021: BS 24 completed
Tue Dec  7 20:04:04 2021: BS 25 completed
Tue Dec  7 20:06:16 2021: BS 26 completed
Tue Dec  7 20:08:29 2021: BS 27 completed
Tue Dec  7 20:10:41 2021: BS 28 completed
Tue Dec  7 20:12:53 2021: BS 29 completed
Tue Dec  7 20:15:05 2021: BS 30 completed
Tue Dec  7 20:17:17 2021: BS 31 completed
Tue Dec  7 20:19:29 2021: BS 32 completed
Tue Dec  7 20:21:41 2021: BS 33 completed
Tue Dec  7 20:23:53 2021: BS 34 completed
Tue Dec  7 20:26:06 2021: BS 35 completed
Tue Dec  7 20:28:18 2021: BS 36 completed
Tue Dec  7 20:30:30 2021: BS 37 completed
Tue Dec  7 20:32:42 2021: BS 38 completed
Tue Dec  7 20:34:54 2021: BS 39 completed
Tue Dec  7 20:37:06 2021: BS 40 completed
Tue Dec  7 20:39:18 2021: BS 41 completed
Tue Dec  7 20:41:30 2021: BS 42 completed
Tue Dec  7 20:43:43 2021: BS 43 completed
Tue Dec  7 20:45:55 2021: BS 44 completed
Tue Dec  7 20:48:07 2021: BS 45 completed
Tue Dec  7 20:50:19 2021: BS 46 completed
Tue Dec  7 20:52:31 2021: BS 47 completed
Tue Dec  7 20:54:43 2021: BS 48 completed
Tue Dec  7 20:56:55 2021: BS 49 completed
Tue Dec  7 20:59:07 2021: BS 50 completed
Tue Dec  7 21:01:20 2021: BS 51 completed
Tue Dec  7 21:03:32 2021: BS 52 completed
Tue Dec  7 21:05:44 2021: BS 53 completed
Tue Dec  7 21:07:56 2021: BS 54 completed
Tue Dec  7 21:10:08 2021: BS 55 completed
Tue Dec  7 21:12:20 2021: BS 56 completed
Tue Dec  7 21:14:32 2021: BS 57 completed
Tue Dec  7 21:16:44 2021: BS 58 completed
Tue Dec  7 21:18:57 2021: BS 59 completed
Tue Dec  7 21:21:09 2021: BS 60 completed
Tue Dec  7 21:23:21 2021: BS 61 completed
Tue Dec  7 21:25:33 2021: BS 62 completed
Tue Dec  7 21:26:39 2021: Acquisition complete
