# Supplementary material for: Base-Mediated Rearrangement of α-Dithioacetyl Propargylamines via Expansion of Dithioacetyl Ring: Synthesis of Medium-Sized S,S-Heterocycles
Source: Org Lett. 2023 May 26;25(22):4028–32. doi: 10.1021/acs.orglett.3c01118 (PMC10262264; doi:10.1021/acs.orglett.3c01118)
Supplement: Supplementary file 2 — ol3c01118_si_002.zip [file ol3c01118_si_002.zip › 13C-APT-NMR/2h_APT_01.fid/log]

Tue Jun 15 21:33:10 2021: Experiment started
Tue Jun 15 21:35:32 2021: BS 1 completed
Tue Jun 15 21:37:44 2021: BS 2 completed
Tue Jun 15 21:39:56 2021: BS 3 completed
Tue Jun 15 21:42:08 2021: BS 4 completed
Tue Jun 15 21:44:20 2021: BS 5 completed
Tue Jun 15 21:46:32 2021: BS 6 completed
Tue Jun 15 21:48:44 2021: BS 7 completed
Tue Jun 15 21:50:56 2021: BS 8 completed
Tue Jun 15 21:53:09 2021: BS 9 completed
Tue Jun 15 21:55:21 2021: BS 10 completed
Tue Jun 15 21:57:33 2021: BS 11 completed
Tue Jun 15 21:59:45 2021: BS 12 completed
Tue Jun 15 22:01:57 2021: BS 13 completed
Tue Jun 15 22:04:09 2021: BS 14 completed
Tue Jun 15 22:06:21 2021: BS 15 completed
Tue Jun 15 22:08:33 2021: BS 16 completed
Tue Jun 15 22:10:54 2021: BS 17 completed
Tue Jun 15 22:12:58 2021: BS 18 completed
Tue Jun 15 22:15:10 2021: BS 19 completed
Tue Jun 15 22:17:22 2021: BS 20 completed
Tue Jun 15 22:19:34 2021: BS 21 completed
Tue Jun 15 22:21:46 2021: BS 22 completed
Tue Jun 15 22:23:58 2021: BS 23 completed
Tue Jun 15 22:26:10 2021: BS 24 completed
Tue Jun 15 22:28:23 2021: BS 25 completed
Tue Jun 15 22:30:35 2021: BS 26 completed
Tue Jun 15 22:32:47 2021: BS 27 completed
Tue Jun 15 22:34:59 2021: BS 28 completed
Tue Jun 15 22:37:11 2021: BS 29 completed
Tue Jun 15 22:39:23 2021: BS 30 completed
Tue Jun 15 22:41:35 2021: BS 31 completed
Tue Jun 15 22:43:47 2021: BS 32 completed
Tue Jun 15 22:45:59 2021: BS 33 completed
Tue Jun 15 22:48:12 2021: BS 34 completed
Tue Jun 15 22:50:24 2021: BS 35 completed
Tue Jun 15 22:52:36 2021: BS 36 completed
Tue Jun 15 22:54:48 2021: BS 37 completed
Tue Jun 15 22:57:00 2021: BS 38 completed
Tue Jun 15 22:59:12 2021: BS 39 completed
Tue Jun 15 23:01:24 2021: BS 40 completed
Tue Jun 15 23:03:36 2021: BS 41 completed
Tue Jun 15 23:05:49 2021: BS 42 completed
Tue Jun 15 23:08:01 2021: BS 43 completed
Tue Jun 15 23:10:13 2021: BS 44 completed
Tue Jun 15 23:12:25 2021: BS 45 completed
Tue Jun 15 23:14:37 2021: BS 46 completed
Tue Jun 15 23:16:33 2021: Acquisition complete
