# Supplementary material for: Base-Mediated Rearrangement of α-Dithioacetyl Propargylamines via Expansion of Dithioacetyl Ring: Synthesis of Medium-Sized S,S-Heterocycles
Source: Org Lett. 2023 May 26;25(22):4028–32. doi: 10.1021/acs.orglett.3c01118 (PMC10262264; doi:10.1021/acs.orglett.3c01118)
Supplement: Supplementary file 2 — ol3c01118_si_002.zip [file ol3c01118_si_002.zip › 13C-APT-NMR/2i_APT_01.fid/log]

Thu Jun 10 05:28:59 2021: Experiment started
Thu Jun 10 05:31:21 2021: BS 1 completed
Thu Jun 10 05:33:33 2021: BS 2 completed
Thu Jun 10 05:35:45 2021: BS 3 completed
Thu Jun 10 05:37:57 2021: BS 4 completed
Thu Jun 10 05:40:09 2021: BS 5 completed
Thu Jun 10 05:42:22 2021: BS 6 completed
Thu Jun 10 05:44:34 2021: BS 7 completed
Thu Jun 10 05:46:46 2021: BS 8 completed
Thu Jun 10 05:48:58 2021: BS 9 completed
Thu Jun 10 05:51:10 2021: BS 10 completed
Thu Jun 10 05:53:22 2021: BS 11 completed
Thu Jun 10 05:55:34 2021: BS 12 completed
Thu Jun 10 05:57:46 2021: BS 13 completed
Thu Jun 10 05:59:59 2021: BS 14 completed
Thu Jun 10 06:02:11 2021: BS 15 completed
Thu Jun 10 06:04:23 2021: BS 16 completed
Thu Jun 10 06:06:35 2021: BS 17 completed
Thu Jun 10 06:08:47 2021: BS 18 completed
Thu Jun 10 06:10:59 2021: BS 19 completed
Thu Jun 10 06:13:11 2021: BS 20 completed
Thu Jun 10 06:15:23 2021: BS 21 completed
Thu Jun 10 06:17:35 2021: BS 22 completed
Thu Jun 10 06:19:48 2021: BS 23 completed
Thu Jun 10 06:22:00 2021: BS 24 completed
Thu Jun 10 06:24:12 2021: BS 25 completed
Thu Jun 10 06:26:24 2021: BS 26 completed
Thu Jun 10 06:28:36 2021: BS 27 completed
Thu Jun 10 06:30:48 2021: BS 28 completed
Thu Jun 10 06:33:00 2021: BS 29 completed
Thu Jun 10 06:35:12 2021: BS 30 completed
Thu Jun 10 06:37:25 2021: BS 31 completed
Thu Jun 10 06:39:37 2021: BS 32 completed
Thu Jun 10 06:41:49 2021: BS 33 completed
Thu Jun 10 06:44:01 2021: BS 34 completed
Thu Jun 10 06:46:13 2021: BS 35 completed
Thu Jun 10 06:48:25 2021: BS 36 completed
Thu Jun 10 06:50:37 2021: BS 37 completed
Thu Jun 10 06:52:49 2021: BS 38 completed
Thu Jun 10 06:55:02 2021: BS 39 completed
Thu Jun 10 06:57:14 2021: BS 40 completed
Thu Jun 10 06:59:26 2021: BS 41 completed
Thu Jun 10 07:01:38 2021: BS 42 completed
Thu Jun 10 07:03:50 2021: BS 43 completed
Thu Jun 10 07:06:02 2021: BS 44 completed
Thu Jun 10 07:08:14 2021: BS 45 completed
Thu Jun 10 07:10:26 2021: BS 46 completed
Thu Jun 10 07:12:39 2021: BS 47 completed
Thu Jun 10 07:14:51 2021: BS 48 completed
Thu Jun 10 07:17:03 2021: BS 49 completed
Thu Jun 10 07:19:15 2021: BS 50 completed
Thu Jun 10 07:21:27 2021: BS 51 completed
Thu Jun 10 07:23:39 2021: BS 52 completed
Thu Jun 10 07:25:51 2021: BS 53 completed
Thu Jun 10 07:28:03 2021: BS 54 completed
Thu Jun 10 07:30:15 2021: BS 55 completed
Thu Jun 10 07:32:28 2021: BS 56 completed
Thu Jun 10 07:34:40 2021: BS 57 completed
Thu Jun 10 07:36:52 2021: BS 58 completed
Thu Jun 10 07:39:04 2021: BS 59 completed
Thu Jun 10 07:41:16 2021: BS 60 completed
Thu Jun 10 07:43:28 2021: BS 61 completed
Thu Jun 10 07:45:40 2021: BS 62 completed
Thu Jun 10 07:46:46 2021: Acquisition complete
