# Supplementary material for: Base-Mediated Rearrangement of α-Dithioacetyl Propargylamines via Expansion of Dithioacetyl Ring: Synthesis of Medium-Sized S,S-Heterocycles
Source: Org Lett. 2023 May 26;25(22):4028–32. doi: 10.1021/acs.orglett.3c01118 (PMC10262264; doi:10.1021/acs.orglett.3c01118)
Supplement: Supplementary file 2 — ol3c01118_si_002.zip [file ol3c01118_si_002.zip › 13C-APT-NMR/2j_APT_01.fid/log]

Thu Nov 18 17:46:59 2021: Experiment started
Thu Nov 18 17:49:21 2021: BS 1 completed
Thu Nov 18 17:51:33 2021: BS 2 completed
Thu Nov 18 17:53:45 2021: BS 3 completed
Thu Nov 18 17:55:57 2021: BS 4 completed
Thu Nov 18 17:58:09 2021: BS 5 completed
Thu Nov 18 18:00:21 2021: BS 6 completed
Thu Nov 18 18:02:34 2021: BS 7 completed
Thu Nov 18 18:04:46 2021: BS 8 completed
Thu Nov 18 18:06:58 2021: BS 9 completed
Thu Nov 18 18:09:10 2021: BS 10 completed
Thu Nov 18 18:11:22 2021: BS 11 completed
Thu Nov 18 18:13:34 2021: BS 12 completed
Thu Nov 18 18:15:46 2021: BS 13 completed
Thu Nov 18 18:17:58 2021: BS 14 completed
Thu Nov 18 18:20:11 2021: BS 15 completed
Thu Nov 18 18:22:23 2021: BS 16 completed
Thu Nov 18 18:24:35 2021: BS 17 completed
Thu Nov 18 18:26:47 2021: BS 18 completed
Thu Nov 18 18:28:59 2021: BS 19 completed
Thu Nov 18 18:31:11 2021: BS 20 completed
Thu Nov 18 18:33:23 2021: BS 21 completed
Thu Nov 18 18:35:35 2021: BS 22 completed
Thu Nov 18 18:37:47 2021: BS 23 completed
Thu Nov 18 18:40:00 2021: BS 24 completed
Thu Nov 18 18:42:12 2021: BS 25 completed
Thu Nov 18 18:44:24 2021: BS 26 completed
Thu Nov 18 18:46:36 2021: BS 27 completed
Thu Nov 18 18:48:48 2021: BS 28 completed
Thu Nov 18 18:51:00 2021: BS 29 completed
Thu Nov 18 18:53:12 2021: BS 30 completed
Thu Nov 18 18:55:24 2021: BS 31 completed
Thu Nov 18 18:55:58 2021: Acquisition complete
