# Supplementary material for: Base-Mediated Rearrangement of α-Dithioacetyl Propargylamines via Expansion of Dithioacetyl Ring: Synthesis of Medium-Sized S,S-Heterocycles
Source: Org Lett. 2023 May 26;25(22):4028–32. doi: 10.1021/acs.orglett.3c01118 (PMC10262264; doi:10.1021/acs.orglett.3c01118)
Supplement: Supplementary file 2 — ol3c01118_si_002.zip [file ol3c01118_si_002.zip › 13C-APT-NMR/2k_APT_01.fid/log]

Mon Nov 15 21:36:04 2021: Experiment started
Mon Nov 15 21:38:26 2021: BS 1 completed
Mon Nov 15 21:40:38 2021: BS 2 completed
Mon Nov 15 21:42:50 2021: BS 3 completed
Mon Nov 15 21:45:02 2021: BS 4 completed
Mon Nov 15 21:47:14 2021: BS 5 completed
Mon Nov 15 21:49:26 2021: BS 6 completed
Mon Nov 15 21:51:38 2021: BS 7 completed
Mon Nov 15 21:53:51 2021: BS 8 completed
Mon Nov 15 21:56:03 2021: BS 9 completed
Mon Nov 15 21:58:15 2021: BS 10 completed
Mon Nov 15 22:00:27 2021: BS 11 completed
Mon Nov 15 22:02:39 2021: BS 12 completed
Mon Nov 15 22:04:51 2021: BS 13 completed
Mon Nov 15 22:07:03 2021: BS 14 completed
Mon Nov 15 22:09:15 2021: BS 15 completed
Mon Nov 15 22:11:28 2021: BS 16 completed
Mon Nov 15 22:13:40 2021: BS 17 completed
Mon Nov 15 22:15:52 2021: BS 18 completed
Mon Nov 15 22:18:04 2021: BS 19 completed
Mon Nov 15 22:20:21 2021: BS 20 completed
Mon Nov 15 22:22:28 2021: BS 21 completed
Mon Nov 15 22:24:40 2021: BS 22 completed
Mon Nov 15 22:26:52 2021: BS 23 completed
Mon Nov 15 22:29:05 2021: BS 24 completed
Mon Nov 15 22:31:17 2021: Acquisition complete
