# Supplementary material for: Base-Mediated Rearrangement of α-Dithioacetyl Propargylamines via Expansion of Dithioacetyl Ring: Synthesis of Medium-Sized S,S-Heterocycles
Source: Org Lett. 2023 May 26;25(22):4028–32. doi: 10.1021/acs.orglett.3c01118 (PMC10262264; doi:10.1021/acs.orglett.3c01118)
Supplement: Supplementary file 2 — ol3c01118_si_002.zip [file ol3c01118_si_002.zip › 13C-APT-NMR/2l_APT_01.fid/log]

Sat Jun 12 09:02:15 2021: Experiment started
Sat Jun 12 09:04:37 2021: BS 1 completed
Sat Jun 12 09:06:49 2021: BS 2 completed
Sat Jun 12 09:09:01 2021: BS 3 completed
Sat Jun 12 09:11:13 2021: BS 4 completed
Sat Jun 12 09:13:25 2021: BS 5 completed
Sat Jun 12 09:15:38 2021: BS 6 completed
Sat Jun 12 09:17:50 2021: BS 7 completed
Sat Jun 12 09:20:02 2021: BS 8 completed
Sat Jun 12 09:22:14 2021: BS 9 completed
Sat Jun 12 09:24:26 2021: BS 10 completed
Sat Jun 12 09:26:38 2021: BS 11 completed
Sat Jun 12 09:28:50 2021: BS 12 completed
Sat Jun 12 09:31:02 2021: BS 13 completed
Sat Jun 12 09:33:15 2021: BS 14 completed
Sat Jun 12 09:35:27 2021: BS 15 completed
Sat Jun 12 09:37:39 2021: BS 16 completed
Sat Jun 12 09:39:51 2021: BS 17 completed
Sat Jun 12 09:42:03 2021: BS 18 completed
Sat Jun 12 09:44:15 2021: BS 19 completed
Sat Jun 12 09:46:27 2021: BS 20 completed
Sat Jun 12 09:48:39 2021: BS 21 completed
Sat Jun 12 09:50:52 2021: BS 22 completed
Sat Jun 12 09:53:04 2021: BS 23 completed
Sat Jun 12 09:55:16 2021: BS 24 completed
Sat Jun 12 09:57:28 2021: BS 25 completed
Sat Jun 12 09:59:40 2021: BS 26 completed
Sat Jun 12 10:01:52 2021: BS 27 completed
Sat Jun 12 10:04:04 2021: BS 28 completed
Sat Jun 12 10:06:16 2021: BS 29 completed
Sat Jun 12 10:08:29 2021: BS 30 completed
Sat Jun 12 10:10:41 2021: BS 31 completed
Sat Jun 12 10:12:53 2021: BS 32 completed
Sat Jun 12 10:15:05 2021: BS 33 completed
Sat Jun 12 10:17:17 2021: BS 34 completed
Sat Jun 12 10:19:29 2021: BS 35 completed
Sat Jun 12 10:21:41 2021: BS 36 completed
Sat Jun 12 10:23:53 2021: BS 37 completed
Sat Jun 12 10:26:05 2021: BS 38 completed
Sat Jun 12 10:28:18 2021: BS 39 completed
Sat Jun 12 10:30:30 2021: BS 40 completed
Sat Jun 12 10:32:42 2021: BS 41 completed
Sat Jun 12 10:34:54 2021: BS 42 completed
Sat Jun 12 10:37:06 2021: BS 43 completed
Sat Jun 12 10:39:18 2021: BS 44 completed
Sat Jun 12 10:41:30 2021: BS 45 completed
Sat Jun 12 10:43:42 2021: BS 46 completed
Sat Jun 12 10:45:55 2021: BS 47 completed
Sat Jun 12 10:48:07 2021: BS 48 completed
Sat Jun 12 10:50:19 2021: BS 49 completed
Sat Jun 12 10:52:31 2021: BS 50 completed
Sat Jun 12 10:54:43 2021: BS 51 completed
Sat Jun 12 10:56:55 2021: BS 52 completed
Sat Jun 12 10:59:07 2021: BS 53 completed
Sat Jun 12 11:01:19 2021: BS 54 completed
Sat Jun 12 11:03:32 2021: BS 55 completed
Sat Jun 12 11:05:44 2021: BS 56 completed
Sat Jun 12 11:07:56 2021: BS 57 completed
Sat Jun 12 11:10:08 2021: BS 58 completed
Sat Jun 12 11:12:20 2021: BS 59 completed
Sat Jun 12 11:14:32 2021: BS 60 completed
Sat Jun 12 11:16:44 2021: BS 61 completed
Sat Jun 12 11:18:56 2021: BS 62 completed
Sat Jun 12 11:20:02 2021: Acquisition complete
