# Supplementary material for: Base-Mediated Rearrangement of α-Dithioacetyl Propargylamines via Expansion of Dithioacetyl Ring: Synthesis of Medium-Sized S,S-Heterocycles
Source: Org Lett. 2023 May 26;25(22):4028–32. doi: 10.1021/acs.orglett.3c01118 (PMC10262264; doi:10.1021/acs.orglett.3c01118)
Supplement: Supplementary file 2 — ol3c01118_si_002.zip [file ol3c01118_si_002.zip › 13C-APT-NMR/2m_APT_01.fid/log]

Fri Oct 22 03:30:15 2021: Experiment started
Fri Oct 22 03:32:37 2021: BS 1 completed
Fri Oct 22 03:34:49 2021: BS 2 completed
Fri Oct 22 03:37:01 2021: BS 3 completed
Fri Oct 22 03:39:13 2021: BS 4 completed
Fri Oct 22 03:41:26 2021: BS 5 completed
Fri Oct 22 03:43:38 2021: BS 6 completed
Fri Oct 22 03:45:50 2021: BS 7 completed
Fri Oct 22 03:48:02 2021: BS 8 completed
Fri Oct 22 03:50:14 2021: BS 9 completed
Fri Oct 22 03:52:26 2021: BS 10 completed
Fri Oct 22 03:54:38 2021: BS 11 completed
Fri Oct 22 03:56:50 2021: BS 12 completed
Fri Oct 22 03:59:03 2021: BS 13 completed
Fri Oct 22 04:01:15 2021: BS 14 completed
Fri Oct 22 04:03:27 2021: BS 15 completed
Fri Oct 22 04:05:39 2021: BS 16 completed
Fri Oct 22 04:07:51 2021: BS 17 completed
Fri Oct 22 04:10:03 2021: BS 18 completed
Fri Oct 22 04:12:15 2021: BS 19 completed
Fri Oct 22 04:14:27 2021: BS 20 completed
Fri Oct 22 04:16:40 2021: BS 21 completed
Fri Oct 22 04:18:52 2021: BS 22 completed
Fri Oct 22 04:21:04 2021: BS 23 completed
Fri Oct 22 04:23:16 2021: BS 24 completed
Fri Oct 22 04:25:28 2021: BS 25 completed
Fri Oct 22 04:27:40 2021: BS 26 completed
Fri Oct 22 04:29:52 2021: BS 27 completed
Fri Oct 22 04:32:04 2021: BS 28 completed
Fri Oct 22 04:34:17 2021: BS 29 completed
Fri Oct 22 04:36:29 2021: BS 30 completed
Fri Oct 22 04:38:41 2021: BS 31 completed
Fri Oct 22 04:39:14 2021: Acquisition complete
