# Supplementary material for: Base-Mediated Rearrangement of α-Dithioacetyl Propargylamines via Expansion of Dithioacetyl Ring: Synthesis of Medium-Sized S,S-Heterocycles
Source: Org Lett. 2023 May 26;25(22):4028–32. doi: 10.1021/acs.orglett.3c01118 (PMC10262264; doi:10.1021/acs.orglett.3c01118)
Supplement: Supplementary file 2 — ol3c01118_si_002.zip [file ol3c01118_si_002.zip › 13C-APT-NMR/2n_APT_01.fid/log]

Mon Nov 15 15:50:22 2021: Experiment started
Mon Nov 15 15:52:45 2021: BS 1 completed
Mon Nov 15 15:54:58 2021: BS 2 completed
Mon Nov 15 15:57:10 2021: BS 3 completed
Mon Nov 15 15:59:22 2021: BS 4 completed
Mon Nov 15 16:01:34 2021: BS 5 completed
Mon Nov 15 16:03:46 2021: BS 6 completed
Mon Nov 15 16:05:58 2021: BS 7 completed
Mon Nov 15 16:08:10 2021: BS 8 completed
Mon Nov 15 16:10:22 2021: BS 9 completed
Mon Nov 15 16:12:35 2021: BS 10 completed
Mon Nov 15 16:14:47 2021: BS 11 completed
Mon Nov 15 16:16:59 2021: BS 12 completed
Mon Nov 15 16:19:11 2021: BS 13 completed
Mon Nov 15 16:21:23 2021: BS 14 completed
Mon Nov 15 16:23:35 2021: BS 15 completed
Mon Nov 15 16:25:47 2021: BS 16 completed
Mon Nov 15 16:27:59 2021: BS 17 completed
Mon Nov 15 16:30:12 2021: BS 18 completed
Mon Nov 15 16:32:24 2021: BS 19 completed
Mon Nov 15 16:34:36 2021: BS 20 completed
Mon Nov 15 16:36:48 2021: BS 21 completed
Mon Nov 15 16:39:00 2021: BS 22 completed
Mon Nov 15 16:41:12 2021: BS 23 completed
Mon Nov 15 16:43:24 2021: BS 24 completed
Mon Nov 15 16:45:36 2021: BS 25 completed
Mon Nov 15 16:47:48 2021: BS 26 completed
Mon Nov 15 16:50:01 2021: BS 27 completed
Mon Nov 15 16:52:13 2021: BS 28 completed
Mon Nov 15 16:54:25 2021: BS 29 completed
Mon Nov 15 16:56:37 2021: BS 30 completed
Mon Nov 15 16:58:49 2021: BS 31 completed
Mon Nov 15 16:59:22 2021: Acquisition complete
