# Supplementary material for: Base-Mediated Rearrangement of α-Dithioacetyl Propargylamines via Expansion of Dithioacetyl Ring: Synthesis of Medium-Sized S,S-Heterocycles
Source: Org Lett. 2023 May 26;25(22):4028–32. doi: 10.1021/acs.orglett.3c01118 (PMC10262264; doi:10.1021/acs.orglett.3c01118)
Supplement: Supplementary file 2 — ol3c01118_si_002.zip [file ol3c01118_si_002.zip › 13C-APT-NMR/2o_APT_01.fid/log]

Thu Nov 18 13:59:04 2021: Experiment started
Thu Nov 18 14:01:26 2021: BS 1 completed
Thu Nov 18 14:03:38 2021: BS 2 completed
Thu Nov 18 14:05:50 2021: BS 3 completed
Thu Nov 18 14:08:02 2021: BS 4 completed
Thu Nov 18 14:10:14 2021: BS 5 completed
Thu Nov 18 14:12:26 2021: BS 6 completed
Thu Nov 18 14:14:38 2021: BS 7 completed
Thu Nov 18 14:16:50 2021: BS 8 completed
Thu Nov 18 14:19:03 2021: BS 9 completed
Thu Nov 18 14:21:15 2021: BS 10 completed
Thu Nov 18 14:23:27 2021: BS 11 completed
Thu Nov 18 14:25:39 2021: BS 12 completed
Thu Nov 18 14:27:51 2021: BS 13 completed
Thu Nov 18 14:30:03 2021: BS 14 completed
Thu Nov 18 14:32:15 2021: BS 15 completed
Thu Nov 18 14:34:27 2021: BS 16 completed
Thu Nov 18 14:36:40 2021: BS 17 completed
Thu Nov 18 14:38:52 2021: BS 18 completed
Thu Nov 18 14:41:04 2021: BS 19 completed
Thu Nov 18 14:43:16 2021: BS 20 completed
Thu Nov 18 14:45:28 2021: BS 21 completed
Thu Nov 18 14:47:40 2021: BS 22 completed
Thu Nov 18 14:49:52 2021: BS 23 completed
Thu Nov 18 14:52:04 2021: BS 24 completed
Thu Nov 18 14:54:17 2021: BS 25 completed
Thu Nov 18 14:56:29 2021: BS 26 completed
Thu Nov 18 14:58:41 2021: BS 27 completed
Thu Nov 18 15:00:53 2021: BS 28 completed
Thu Nov 18 15:03:05 2021: BS 29 completed
Thu Nov 18 15:05:17 2021: BS 30 completed
Thu Nov 18 15:07:29 2021: BS 31 completed
Thu Nov 18 15:08:02 2021: Acquisition complete
