# Supplementary material for: Base-Mediated Rearrangement of α-Dithioacetyl Propargylamines via Expansion of Dithioacetyl Ring: Synthesis of Medium-Sized S,S-Heterocycles
Source: Org Lett. 2023 May 26;25(22):4028–32. doi: 10.1021/acs.orglett.3c01118 (PMC10262264; doi:10.1021/acs.orglett.3c01118)
Supplement: Supplementary file 2 — ol3c01118_si_002.zip [file ol3c01118_si_002.zip › 13C-APT-NMR/2p_APT_01.fid/log]

Tue Nov 16 12:22:49 2021: Experiment started
Tue Nov 16 12:25:11 2021: BS 1 completed
Tue Nov 16 12:27:23 2021: BS 2 completed
Tue Nov 16 12:29:36 2021: BS 3 completed
Tue Nov 16 12:31:48 2021: BS 4 completed
Tue Nov 16 12:34:00 2021: BS 5 completed
Tue Nov 16 12:36:12 2021: BS 6 completed
Tue Nov 16 12:38:24 2021: BS 7 completed
Tue Nov 16 12:40:36 2021: BS 8 completed
Tue Nov 16 12:42:48 2021: BS 9 completed
Tue Nov 16 12:45:00 2021: BS 10 completed
Tue Nov 16 12:47:13 2021: BS 11 completed
Tue Nov 16 12:49:25 2021: BS 12 completed
Tue Nov 16 12:51:37 2021: BS 13 completed
Tue Nov 16 12:53:49 2021: BS 14 completed
Tue Nov 16 12:56:01 2021: BS 15 completed
Tue Nov 16 12:58:13 2021: BS 16 completed
Tue Nov 16 13:00:25 2021: BS 17 completed
Tue Nov 16 13:02:37 2021: BS 18 completed
Tue Nov 16 13:04:50 2021: BS 19 completed
Tue Nov 16 13:07:02 2021: BS 20 completed
Tue Nov 16 13:09:14 2021: BS 21 completed
Tue Nov 16 13:11:26 2021: BS 22 completed
Tue Nov 16 13:13:38 2021: BS 23 completed
Tue Nov 16 13:15:50 2021: BS 24 completed
Tue Nov 16 13:18:02 2021: BS 25 completed
Tue Nov 16 13:20:14 2021: BS 26 completed
Tue Nov 16 13:22:27 2021: BS 27 completed
Tue Nov 16 13:24:39 2021: BS 28 completed
Tue Nov 16 13:24:55 2021: Acquisition complete
