# Supplementary material for: Base-Mediated Rearrangement of α-Dithioacetyl Propargylamines via Expansion of Dithioacetyl Ring: Synthesis of Medium-Sized S,S-Heterocycles
Source: Org Lett. 2023 May 26;25(22):4028–32. doi: 10.1021/acs.orglett.3c01118 (PMC10262264; doi:10.1021/acs.orglett.3c01118)
Supplement: Supplementary file 2 — ol3c01118_si_002.zip [file ol3c01118_si_002.zip › 13C-APT-NMR/2q_APT_01.fid/log]

Fri Oct 22 05:29:58 2021: Experiment started
Fri Oct 22 05:32:20 2021: BS 1 completed
Fri Oct 22 05:34:32 2021: BS 2 completed
Fri Oct 22 05:36:44 2021: BS 3 completed
Fri Oct 22 05:38:56 2021: BS 4 completed
Fri Oct 22 05:41:08 2021: BS 5 completed
Fri Oct 22 05:43:20 2021: BS 6 completed
Fri Oct 22 05:45:33 2021: BS 7 completed
Fri Oct 22 05:47:45 2021: BS 8 completed
Fri Oct 22 05:49:57 2021: BS 9 completed
Fri Oct 22 05:52:09 2021: BS 10 completed
Fri Oct 22 05:54:21 2021: BS 11 completed
Fri Oct 22 05:56:33 2021: BS 12 completed
Fri Oct 22 05:58:45 2021: BS 13 completed
Fri Oct 22 06:00:57 2021: BS 14 completed
Fri Oct 22 06:03:10 2021: BS 15 completed
Fri Oct 22 06:05:22 2021: BS 16 completed
Fri Oct 22 06:07:34 2021: BS 17 completed
Fri Oct 22 06:09:46 2021: BS 18 completed
Fri Oct 22 06:11:58 2021: BS 19 completed
Fri Oct 22 06:14:10 2021: BS 20 completed
Fri Oct 22 06:16:22 2021: BS 21 completed
Fri Oct 22 06:18:34 2021: BS 22 completed
Fri Oct 22 06:20:46 2021: BS 23 completed
Fri Oct 22 06:22:59 2021: BS 24 completed
Fri Oct 22 06:25:11 2021: BS 25 completed
Fri Oct 22 06:27:23 2021: BS 26 completed
Fri Oct 22 06:29:35 2021: BS 27 completed
Fri Oct 22 06:31:47 2021: BS 28 completed
Fri Oct 22 06:33:59 2021: BS 29 completed
Fri Oct 22 06:36:11 2021: BS 30 completed
Fri Oct 22 06:38:23 2021: BS 31 completed
Fri Oct 22 06:38:57 2021: Acquisition complete
