# Supplementary material for: Base-Mediated Rearrangement of α-Dithioacetyl Propargylamines via Expansion of Dithioacetyl Ring: Synthesis of Medium-Sized S,S-Heterocycles
Source: Org Lett. 2023 May 26;25(22):4028–32. doi: 10.1021/acs.orglett.3c01118 (PMC10262264; doi:10.1021/acs.orglett.3c01118)
Supplement: Supplementary file 2 — ol3c01118_si_002.zip [file ol3c01118_si_002.zip › 13C-APT-NMR/2r_APT_01.fid/log]

Fri Nov 19 12:21:55 2021: Experiment started
Fri Nov 19 12:24:19 2021: BS 1 completed
Fri Nov 19 12:26:31 2021: BS 2 completed
Fri Nov 19 12:28:43 2021: BS 3 completed
Fri Nov 19 12:30:55 2021: BS 4 completed
Fri Nov 19 12:33:07 2021: BS 5 completed
Fri Nov 19 12:35:19 2021: BS 6 completed
Fri Nov 19 12:37:31 2021: BS 7 completed
Fri Nov 19 12:39:43 2021: BS 8 completed
Fri Nov 19 12:41:56 2021: BS 9 completed
Fri Nov 19 12:44:08 2021: BS 10 completed
Fri Nov 19 12:46:20 2021: BS 11 completed
Fri Nov 19 12:48:32 2021: BS 12 completed
Fri Nov 19 12:50:44 2021: BS 13 completed
Fri Nov 19 12:52:56 2021: BS 14 completed
Fri Nov 19 12:55:08 2021: BS 15 completed
Fri Nov 19 12:57:20 2021: BS 16 completed
Fri Nov 19 12:59:33 2021: BS 17 completed
Fri Nov 19 13:01:45 2021: BS 18 completed
Fri Nov 19 13:03:57 2021: BS 19 completed
Fri Nov 19 13:06:09 2021: BS 20 completed
Fri Nov 19 13:08:21 2021: BS 21 completed
Fri Nov 19 13:10:33 2021: BS 22 completed
Fri Nov 19 13:12:45 2021: BS 23 completed
Fri Nov 19 13:14:57 2021: BS 24 completed
Fri Nov 19 13:17:10 2021: BS 25 completed
Fri Nov 19 13:19:22 2021: BS 26 completed
Fri Nov 19 13:21:34 2021: BS 27 completed
Fri Nov 19 13:23:46 2021: BS 28 completed
Fri Nov 19 13:25:58 2021: BS 29 completed
Fri Nov 19 13:28:10 2021: BS 30 completed
Fri Nov 19 13:30:22 2021: BS 31 completed
Fri Nov 19 13:30:55 2021: Acquisition complete
