# Supplementary material for: Base-Mediated Rearrangement of α-Dithioacetyl Propargylamines via Expansion of Dithioacetyl Ring: Synthesis of Medium-Sized S,S-Heterocycles
Source: Org Lett. 2023 May 26;25(22):4028–32. doi: 10.1021/acs.orglett.3c01118 (PMC10262264; doi:10.1021/acs.orglett.3c01118)
Supplement: Supplementary file 2 — ol3c01118_si_002.zip [file ol3c01118_si_002.zip › 13C-APT-NMR/2s_APT_01.fid/log]

Mon Jun 14 23:21:36 2021: Experiment started
Mon Jun 14 23:24:00 2021: BS 1 completed
Mon Jun 14 23:26:12 2021: BS 2 completed
Mon Jun 14 23:28:24 2021: BS 3 completed
Mon Jun 14 23:30:36 2021: BS 4 completed
Mon Jun 14 23:32:48 2021: BS 5 completed
Mon Jun 14 23:35:00 2021: BS 6 completed
Mon Jun 14 23:37:12 2021: BS 7 completed
Mon Jun 14 23:39:24 2021: BS 8 completed
Mon Jun 14 23:41:36 2021: BS 9 completed
Mon Jun 14 23:43:49 2021: BS 10 completed
Mon Jun 14 23:46:01 2021: BS 11 completed
Mon Jun 14 23:48:13 2021: BS 12 completed
Mon Jun 14 23:50:25 2021: BS 13 completed
Mon Jun 14 23:52:37 2021: BS 14 completed
Mon Jun 14 23:54:49 2021: BS 15 completed
Mon Jun 14 23:57:01 2021: BS 16 completed
Mon Jun 14 23:59:13 2021: BS 17 completed
Tue Jun 15 00:01:26 2021: BS 18 completed
Tue Jun 15 00:03:38 2021: BS 19 completed
Tue Jun 15 00:05:50 2021: BS 20 completed
Tue Jun 15 00:08:02 2021: BS 21 completed
Tue Jun 15 00:10:14 2021: BS 22 completed
Tue Jun 15 00:12:26 2021: BS 23 completed
Tue Jun 15 00:14:38 2021: BS 24 completed
Tue Jun 15 00:16:50 2021: BS 25 completed
Tue Jun 15 00:19:03 2021: BS 26 completed
Tue Jun 15 00:21:15 2021: BS 27 completed
Tue Jun 15 00:23:27 2021: BS 28 completed
Tue Jun 15 00:25:39 2021: BS 29 completed
Tue Jun 15 00:27:51 2021: BS 30 completed
Tue Jun 15 00:30:03 2021: BS 31 completed
Tue Jun 15 00:32:15 2021: BS 32 completed
Tue Jun 15 00:34:27 2021: BS 33 completed
Tue Jun 15 00:36:40 2021: BS 34 completed
Tue Jun 15 00:38:52 2021: BS 35 completed
Tue Jun 15 00:41:04 2021: BS 36 completed
Tue Jun 15 00:43:16 2021: BS 37 completed
Tue Jun 15 00:45:28 2021: BS 38 completed
Tue Jun 15 00:47:40 2021: BS 39 completed
Tue Jun 15 00:49:52 2021: BS 40 completed
Tue Jun 15 00:52:04 2021: BS 41 completed
Tue Jun 15 00:54:16 2021: BS 42 completed
Tue Jun 15 00:56:29 2021: BS 43 completed
Tue Jun 15 00:58:41 2021: BS 44 completed
Tue Jun 15 01:00:53 2021: BS 45 completed
Tue Jun 15 01:03:05 2021: BS 46 completed
Tue Jun 15 01:05:17 2021: BS 47 completed
Tue Jun 15 01:07:29 2021: BS 48 completed
Tue Jun 15 01:09:41 2021: BS 49 completed
Tue Jun 15 01:11:53 2021: BS 50 completed
Tue Jun 15 01:14:06 2021: BS 51 completed
Tue Jun 15 01:16:18 2021: BS 52 completed
Tue Jun 15 01:18:30 2021: BS 53 completed
Tue Jun 15 01:20:42 2021: BS 54 completed
Tue Jun 15 01:22:54 2021: BS 55 completed
Tue Jun 15 01:25:06 2021: BS 56 completed
Tue Jun 15 01:27:18 2021: BS 57 completed
Tue Jun 15 01:29:30 2021: BS 58 completed
Tue Jun 15 01:31:43 2021: BS 59 completed
Tue Jun 15 01:33:55 2021: BS 60 completed
Tue Jun 15 01:36:07 2021: BS 61 completed
Tue Jun 15 01:38:19 2021: BS 62 completed
Tue Jun 15 01:40:31 2021: BS 63 completed
Tue Jun 15 01:42:43 2021: BS 64 completed
Tue Jun 15 01:44:55 2021: BS 65 completed
Tue Jun 15 01:47:07 2021: BS 66 completed
Tue Jun 15 01:49:20 2021: BS 67 completed
Tue Jun 15 01:51:32 2021: BS 68 completed
Tue Jun 15 01:53:44 2021: BS 69 completed
Tue Jun 15 01:55:56 2021: BS 70 completed
Tue Jun 15 01:58:08 2021: BS 71 completed
Tue Jun 15 02:00:20 2021: BS 72 completed
Tue Jun 15 02:02:32 2021: BS 73 completed
Tue Jun 15 02:04:44 2021: BS 74 completed
Tue Jun 15 02:06:57 2021: BS 75 completed
Tue Jun 15 02:09:09 2021: BS 76 completed
Tue Jun 15 02:11:21 2021: BS 77 completed
Tue Jun 15 02:13:33 2021: BS 78 completed
Tue Jun 15 02:13:49 2021: Acquisition complete
