# Supplementary material for: Base-Mediated Rearrangement of α-Dithioacetyl Propargylamines via Expansion of Dithioacetyl Ring: Synthesis of Medium-Sized S,S-Heterocycles
Source: Org Lett. 2023 May 26;25(22):4028–32. doi: 10.1021/acs.orglett.3c01118 (PMC10262264; doi:10.1021/acs.orglett.3c01118)
Supplement: Supplementary file 2 — ol3c01118_si_002.zip [file ol3c01118_si_002.zip › 13C-APT-NMR/2t_APT_01.fid/log]

Thu Apr 21 19:02:56 2022: Experiment started
Thu Apr 21 19:05:20 2022: BS 1 completed
Thu Apr 21 19:07:32 2022: BS 2 completed
Thu Apr 21 19:09:44 2022: BS 3 completed
Thu Apr 21 19:11:57 2022: BS 4 completed
Thu Apr 21 19:14:09 2022: BS 5 completed
Thu Apr 21 19:16:21 2022: BS 6 completed
Thu Apr 21 19:18:33 2022: BS 7 completed
Thu Apr 21 19:20:45 2022: BS 8 completed
Thu Apr 21 19:22:57 2022: BS 9 completed
Thu Apr 21 19:25:09 2022: BS 10 completed
Thu Apr 21 19:27:21 2022: BS 11 completed
Thu Apr 21 19:29:34 2022: BS 12 completed
Thu Apr 21 19:31:46 2022: BS 13 completed
Thu Apr 21 19:33:58 2022: BS 14 completed
Thu Apr 21 19:36:10 2022: BS 15 completed
Thu Apr 21 19:38:22 2022: BS 16 completed
Thu Apr 21 19:40:34 2022: BS 17 completed
Thu Apr 21 19:42:46 2022: BS 18 completed
Thu Apr 21 19:44:58 2022: BS 19 completed
Thu Apr 21 19:47:11 2022: BS 20 completed
Thu Apr 21 19:49:23 2022: BS 21 completed
Thu Apr 21 19:51:35 2022: BS 22 completed
Thu Apr 21 19:53:47 2022: BS 23 completed
Thu Apr 21 19:55:59 2022: BS 24 completed
Thu Apr 21 19:58:11 2022: BS 25 completed
Thu Apr 21 20:00:23 2022: BS 26 completed
Thu Apr 21 20:02:35 2022: BS 27 completed
Thu Apr 21 20:04:48 2022: BS 28 completed
Thu Apr 21 20:07:00 2022: BS 29 completed
Thu Apr 21 20:09:12 2022: BS 30 completed
Thu Apr 21 20:11:24 2022: BS 31 completed
Thu Apr 21 20:11:57 2022: Acquisition complete
