# Supplementary material for: Base-Mediated Rearrangement of α-Dithioacetyl Propargylamines via Expansion of Dithioacetyl Ring: Synthesis of Medium-Sized S,S-Heterocycles
Source: Org Lett. 2023 May 26;25(22):4028–32. doi: 10.1021/acs.orglett.3c01118 (PMC10262264; doi:10.1021/acs.orglett.3c01118)
Supplement: Supplementary file 2 — ol3c01118_si_002.zip [file ol3c01118_si_002.zip › 13C-APT-NMR/2u_APT_01.fid/log]

Mon Mar 21 12:48:12 2022: Experiment started
Mon Mar 21 12:50:22 2022: BS 1 completed
Mon Mar 21 12:52:22 2022: BS 2 completed
Mon Mar 21 12:54:21 2022: BS 3 completed
Mon Mar 21 12:56:20 2022: BS 4 completed
Mon Mar 21 12:58:19 2022: BS 5 completed
Mon Mar 21 13:00:19 2022: BS 6 completed
Mon Mar 21 13:02:18 2022: BS 7 completed
Mon Mar 21 13:04:17 2022: BS 8 completed
Mon Mar 21 13:06:17 2022: BS 9 completed
Mon Mar 21 13:08:16 2022: BS 10 completed
Mon Mar 21 13:10:15 2022: BS 11 completed
Mon Mar 21 13:12:15 2022: BS 12 completed
Mon Mar 21 13:14:14 2022: BS 13 completed
Mon Mar 21 13:16:13 2022: BS 14 completed
Mon Mar 21 13:18:13 2022: BS 15 completed
Mon Mar 21 13:20:12 2022: BS 16 completed
Mon Mar 21 13:22:11 2022: BS 17 completed
Mon Mar 21 13:24:11 2022: BS 18 completed
Mon Mar 21 13:26:10 2022: BS 19 completed
Mon Mar 21 13:28:09 2022: BS 20 completed
Mon Mar 21 13:30:09 2022: BS 21 completed
Mon Mar 21 13:32:08 2022: BS 22 completed
Mon Mar 21 13:34:07 2022: BS 23 completed
Mon Mar 21 13:36:07 2022: BS 24 completed
Mon Mar 21 13:38:06 2022: BS 25 completed
Mon Mar 21 13:40:05 2022: BS 26 completed
Mon Mar 21 13:42:05 2022: BS 27 completed
Mon Mar 21 13:44:04 2022: BS 28 completed
Mon Mar 21 13:46:03 2022: BS 29 completed
Mon Mar 21 13:48:03 2022: BS 30 completed
Mon Mar 21 13:50:02 2022: BS 31 completed
Mon Mar 21 13:52:01 2022: BS 32 completed
Mon Mar 21 13:54:01 2022: BS 33 completed
Mon Mar 21 13:56:00 2022: BS 34 completed
Mon Mar 21 13:57:59 2022: BS 35 completed
Mon Mar 21 13:59:59 2022: BS 36 completed
Mon Mar 21 14:01:58 2022: BS 37 completed
Mon Mar 21 14:03:57 2022: BS 38 completed
Mon Mar 21 14:05:57 2022: BS 39 completed
Mon Mar 21 14:07:56 2022: BS 40 completed
Mon Mar 21 14:09:55 2022: BS 41 completed
Mon Mar 21 14:11:54 2022: BS 42 completed
Mon Mar 21 14:13:54 2022: BS 43 completed
Mon Mar 21 14:15:53 2022: BS 44 completed
Mon Mar 21 14:17:52 2022: BS 45 completed
Mon Mar 21 14:19:52 2022: BS 46 completed
Mon Mar 21 14:21:36 2022: Acquisition complete
