# Supplementary material for: Base-Mediated Rearrangement of α-Dithioacetyl Propargylamines via Expansion of Dithioacetyl Ring: Synthesis of Medium-Sized S,S-Heterocycles
Source: Org Lett. 2023 May 26;25(22):4028–32. doi: 10.1021/acs.orglett.3c01118 (PMC10262264; doi:10.1021/acs.orglett.3c01118)
Supplement: Supplementary file 2 — ol3c01118_si_002.zip [file ol3c01118_si_002.zip › 13C-APT-NMR/2v_APT_01.fid/log]

Fri May  3 20:03:13 2019: Experiment started
Fri May  3 20:05:37 2019: BS 1 completed
Fri May  3 20:07:49 2019: BS 2 completed
Fri May  3 20:10:01 2019: BS 3 completed
Fri May  3 20:12:13 2019: BS 4 completed
Fri May  3 20:14:25 2019: BS 5 completed
Fri May  3 20:16:37 2019: BS 6 completed
Fri May  3 20:18:49 2019: BS 7 completed
Fri May  3 20:21:02 2019: BS 8 completed
Fri May  3 20:23:14 2019: BS 9 completed
Fri May  3 20:25:26 2019: BS 10 completed
Fri May  3 20:27:38 2019: BS 11 completed
Fri May  3 20:29:50 2019: BS 12 completed
Fri May  3 20:32:02 2019: BS 13 completed
Fri May  3 20:34:14 2019: BS 14 completed
Fri May  3 20:36:26 2019: BS 15 completed
Fri May  3 20:38:39 2019: BS 16 completed
Fri May  3 20:40:51 2019: BS 17 completed
Fri May  3 20:43:03 2019: BS 18 completed
Fri May  3 20:45:15 2019: BS 19 completed
Fri May  3 20:47:27 2019: BS 20 completed
Fri May  3 20:49:39 2019: BS 21 completed
Fri May  3 20:51:51 2019: BS 22 completed
Fri May  3 20:54:03 2019: BS 23 completed
Fri May  3 20:56:15 2019: BS 24 completed
Fri May  3 20:58:28 2019: BS 25 completed
Fri May  3 21:00:40 2019: BS 26 completed
Fri May  3 21:02:52 2019: BS 27 completed
Fri May  3 21:05:04 2019: BS 28 completed
Fri May  3 21:07:16 2019: BS 29 completed
Fri May  3 21:09:28 2019: BS 30 completed
Fri May  3 21:11:40 2019: BS 31 completed
Fri May  3 21:13:52 2019: BS 32 completed
Fri May  3 21:16:05 2019: BS 33 completed
Fri May  3 21:18:17 2019: BS 34 completed
Fri May  3 21:20:29 2019: BS 35 completed
Fri May  3 21:22:41 2019: BS 36 completed
Fri May  3 21:24:53 2019: BS 37 completed
Fri May  3 21:27:05 2019: BS 38 completed
Fri May  3 21:29:17 2019: BS 39 completed
Fri May  3 21:31:29 2019: BS 40 completed
Fri May  3 21:33:42 2019: BS 41 completed
Fri May  3 21:35:54 2019: BS 42 completed
Fri May  3 21:38:06 2019: BS 43 completed
Fri May  3 21:40:18 2019: BS 44 completed
Fri May  3 21:42:30 2019: BS 45 completed
Fri May  3 21:44:42 2019: BS 46 completed
Fri May  3 21:46:54 2019: BS 47 completed
Fri May  3 21:49:06 2019: BS 48 completed
Fri May  3 21:51:19 2019: BS 49 completed
Fri May  3 21:53:31 2019: BS 50 completed
Fri May  3 21:55:43 2019: BS 51 completed
Fri May  3 21:57:55 2019: BS 52 completed
Fri May  3 22:00:07 2019: BS 53 completed
Fri May  3 22:02:19 2019: BS 54 completed
Fri May  3 22:04:31 2019: BS 55 completed
Fri May  3 22:06:43 2019: BS 56 completed
Fri May  3 22:08:56 2019: BS 57 completed
Fri May  3 22:11:08 2019: BS 58 completed
Fri May  3 22:13:20 2019: BS 59 completed
Fri May  3 22:15:32 2019: BS 60 completed
Fri May  3 22:17:44 2019: BS 61 completed
Fri May  3 22:19:56 2019: BS 62 completed
Fri May  3 22:22:08 2019: BS 63 completed
Fri May  3 22:24:20 2019: BS 64 completed
Fri May  3 22:26:32 2019: BS 65 completed
Fri May  3 22:28:45 2019: BS 66 completed
Fri May  3 22:30:57 2019: BS 67 completed
Fri May  3 22:33:09 2019: BS 68 completed
Fri May  3 22:35:21 2019: BS 69 completed
Fri May  3 22:37:33 2019: BS 70 completed
Fri May  3 22:39:45 2019: BS 71 completed
Fri May  3 22:41:57 2019: BS 72 completed
Fri May  3 22:44:09 2019: BS 73 completed
Fri May  3 22:46:22 2019: BS 74 completed
Fri May  3 22:48:44 2019: BS 75 completed
Fri May  3 22:50:46 2019: BS 76 completed
Fri May  3 22:52:58 2019: BS 77 completed
Fri May  3 22:55:10 2019: BS 78 completed
Fri May  3 22:55:27 2019: Acquisition complete
