# Supplementary material for: Base-Mediated Rearrangement of α-Dithioacetyl Propargylamines via Expansion of Dithioacetyl Ring: Synthesis of Medium-Sized S,S-Heterocycles
Source: Org Lett. 2023 May 26;25(22):4028–32. doi: 10.1021/acs.orglett.3c01118 (PMC10262264; doi:10.1021/acs.orglett.3c01118)
Supplement: Supplementary file 2 — ol3c01118_si_002.zip [file ol3c01118_si_002.zip › 13C-APT-NMR/2y_APT_01.fid/log]

Thu Dec  1 20:43:51 2022: Experiment started
Thu Dec  1 20:46:13 2022: BS 1 completed
Thu Dec  1 20:48:25 2022: BS 2 completed
Thu Dec  1 20:50:37 2022: BS 3 completed
Thu Dec  1 20:52:49 2022: BS 4 completed
Thu Dec  1 20:55:01 2022: BS 5 completed
Thu Dec  1 20:57:13 2022: BS 6 completed
Thu Dec  1 20:59:25 2022: BS 7 completed
Thu Dec  1 21:01:37 2022: BS 8 completed
Thu Dec  1 21:03:50 2022: BS 9 completed
Thu Dec  1 21:06:02 2022: BS 10 completed
Thu Dec  1 21:08:14 2022: BS 11 completed
Thu Dec  1 21:10:26 2022: BS 12 completed
Thu Dec  1 21:12:38 2022: BS 13 completed
Thu Dec  1 21:14:50 2022: BS 14 completed
Thu Dec  1 21:17:02 2022: BS 15 completed
Thu Dec  1 21:19:14 2022: BS 16 completed
Thu Dec  1 21:21:27 2022: BS 17 completed
Thu Dec  1 21:23:39 2022: BS 18 completed
Thu Dec  1 21:25:51 2022: BS 19 completed
Thu Dec  1 21:28:03 2022: BS 20 completed
Thu Dec  1 21:30:15 2022: BS 21 completed
Thu Dec  1 21:32:27 2022: BS 22 completed
Thu Dec  1 21:34:39 2022: BS 23 completed
Thu Dec  1 21:36:51 2022: BS 24 completed
Thu Dec  1 21:39:04 2022: BS 25 completed
Thu Dec  1 21:41:16 2022: BS 26 completed
Thu Dec  1 21:43:28 2022: BS 27 completed
Thu Dec  1 21:45:40 2022: BS 28 completed
Thu Dec  1 21:47:52 2022: BS 29 completed
Thu Dec  1 21:50:04 2022: BS 30 completed
Thu Dec  1 21:52:16 2022: BS 31 completed
Thu Dec  1 21:54:28 2022: BS 32 completed
Thu Dec  1 21:56:41 2022: BS 33 completed
Thu Dec  1 21:58:53 2022: BS 34 completed
Thu Dec  1 22:01:05 2022: BS 35 completed
Thu Dec  1 22:03:17 2022: BS 36 completed
Thu Dec  1 22:05:29 2022: BS 37 completed
Thu Dec  1 22:07:41 2022: BS 38 completed
Thu Dec  1 22:09:53 2022: BS 39 completed
Thu Dec  1 22:12:05 2022: BS 40 completed
Thu Dec  1 22:14:18 2022: BS 41 completed
Thu Dec  1 22:16:30 2022: BS 42 completed
Thu Dec  1 22:18:42 2022: BS 43 completed
Thu Dec  1 22:20:54 2022: BS 44 completed
Thu Dec  1 22:23:06 2022: BS 45 completed
Thu Dec  1 22:25:18 2022: BS 46 completed
Thu Dec  1 22:27:30 2022: BS 47 completed
Thu Dec  1 22:29:42 2022: BS 48 completed
Thu Dec  1 22:31:54 2022: BS 49 completed
Thu Dec  1 22:34:07 2022: BS 50 completed
Thu Dec  1 22:36:19 2022: BS 51 completed
Thu Dec  1 22:38:31 2022: BS 52 completed
Thu Dec  1 22:40:43 2022: BS 53 completed
Thu Dec  1 22:42:55 2022: BS 54 completed
Thu Dec  1 22:45:07 2022: BS 55 completed
Thu Dec  1 22:47:19 2022: BS 56 completed
Thu Dec  1 22:49:31 2022: BS 57 completed
Thu Dec  1 22:51:44 2022: BS 58 completed
Thu Dec  1 22:53:56 2022: BS 59 completed
Thu Dec  1 22:56:08 2022: BS 60 completed
Thu Dec  1 22:58:20 2022: BS 61 completed
Thu Dec  1 23:00:32 2022: BS 62 completed
Thu Dec  1 23:02:44 2022: BS 63 completed
Thu Dec  1 23:04:56 2022: BS 64 completed
Thu Dec  1 23:07:08 2022: BS 65 completed
Thu Dec  1 23:09:21 2022: BS 66 completed
Thu Dec  1 23:11:33 2022: BS 67 completed
Thu Dec  1 23:13:45 2022: BS 68 completed
Thu Dec  1 23:15:57 2022: BS 69 completed
Thu Dec  1 23:18:09 2022: BS 70 completed
Thu Dec  1 23:20:21 2022: BS 71 completed
Thu Dec  1 23:22:33 2022: BS 72 completed
Thu Dec  1 23:24:45 2022: BS 73 completed
Thu Dec  1 23:26:58 2022: BS 74 completed
Thu Dec  1 23:29:10 2022: BS 75 completed
Thu Dec  1 23:31:22 2022: BS 76 completed
Thu Dec  1 23:33:34 2022: BS 77 completed
Thu Dec  1 23:35:46 2022: BS 78 completed
Thu Dec  1 23:37:58 2022: BS 79 completed
Thu Dec  1 23:40:10 2022: BS 80 completed
Thu Dec  1 23:42:22 2022: BS 81 completed
Thu Dec  1 23:44:35 2022: BS 82 completed
Thu Dec  1 23:46:47 2022: BS 83 completed
Thu Dec  1 23:48:59 2022: BS 84 completed
Thu Dec  1 23:51:11 2022: BS 85 completed
Thu Dec  1 23:53:23 2022: BS 86 completed
Thu Dec  1 23:55:35 2022: BS 87 completed
Thu Dec  1 23:57:47 2022: BS 88 completed
Thu Dec  1 23:59:59 2022: BS 89 completed
Fri Dec  2 00:02:12 2022: BS 90 completed
Fri Dec  2 00:04:24 2022: BS 91 completed
Fri Dec  2 00:06:36 2022: BS 92 completed
Fri Dec  2 00:08:48 2022: BS 93 completed
Fri Dec  2 00:10:27 2022: Acquisition complete
