# Supplementary material for: Base-Mediated Rearrangement of α-Dithioacetyl Propargylamines via Expansion of Dithioacetyl Ring: Synthesis of Medium-Sized S,S-Heterocycles
Source: Org Lett. 2023 May 26;25(22):4028–32. doi: 10.1021/acs.orglett.3c01118 (PMC10262264; doi:10.1021/acs.orglett.3c01118)
Supplement: Supplementary file 2 — ol3c01118_si_002.zip [file ol3c01118_si_002.zip › 13C-APT-NMR/3a_APT_01.fid/log]

Sat Sep 17 00:21:46 2022: Experiment started
Sat Sep 17 00:24:10 2022: BS 1 completed
Sat Sep 17 00:26:22 2022: BS 2 completed
Sat Sep 17 00:28:34 2022: BS 3 completed
Sat Sep 17 00:30:46 2022: BS 4 completed
Sat Sep 17 00:32:58 2022: BS 5 completed
Sat Sep 17 00:35:11 2022: BS 6 completed
Sat Sep 17 00:37:23 2022: BS 7 completed
Sat Sep 17 00:39:35 2022: BS 8 completed
Sat Sep 17 00:41:47 2022: BS 9 completed
Sat Sep 17 00:43:59 2022: BS 10 completed
Sat Sep 17 00:46:11 2022: BS 11 completed
Sat Sep 17 00:48:23 2022: BS 12 completed
Sat Sep 17 00:50:35 2022: BS 13 completed
Sat Sep 17 00:52:48 2022: BS 14 completed
Sat Sep 17 00:55:00 2022: BS 15 completed
Sat Sep 17 00:57:12 2022: BS 16 completed
Sat Sep 17 00:59:24 2022: BS 17 completed
Sat Sep 17 01:01:36 2022: BS 18 completed
Sat Sep 17 01:03:48 2022: BS 19 completed
Sat Sep 17 01:06:00 2022: BS 20 completed
Sat Sep 17 01:08:12 2022: BS 21 completed
Sat Sep 17 01:10:25 2022: BS 22 completed
Sat Sep 17 01:12:37 2022: BS 23 completed
Sat Sep 17 01:14:49 2022: BS 24 completed
Sat Sep 17 01:17:01 2022: BS 25 completed
Sat Sep 17 01:19:13 2022: BS 26 completed
Sat Sep 17 01:21:25 2022: BS 27 completed
Sat Sep 17 01:23:37 2022: BS 28 completed
Sat Sep 17 01:25:49 2022: BS 29 completed
Sat Sep 17 01:28:02 2022: BS 30 completed
Sat Sep 17 01:30:14 2022: BS 31 completed
Sat Sep 17 01:32:26 2022: BS 32 completed
Sat Sep 17 01:34:38 2022: BS 33 completed
Sat Sep 17 01:36:50 2022: BS 34 completed
Sat Sep 17 01:39:02 2022: BS 35 completed
Sat Sep 17 01:41:14 2022: BS 36 completed
Sat Sep 17 01:43:26 2022: BS 37 completed
Sat Sep 17 01:45:39 2022: BS 38 completed
Sat Sep 17 01:47:51 2022: BS 39 completed
Sat Sep 17 01:50:03 2022: BS 40 completed
Sat Sep 17 01:52:15 2022: BS 41 completed
Sat Sep 17 01:54:27 2022: BS 42 completed
Sat Sep 17 01:56:39 2022: BS 43 completed
Sat Sep 17 01:58:51 2022: BS 44 completed
Sat Sep 17 02:01:03 2022: BS 45 completed
Sat Sep 17 02:03:16 2022: BS 46 completed
Sat Sep 17 02:05:28 2022: BS 47 completed
Sat Sep 17 02:07:40 2022: BS 48 completed
Sat Sep 17 02:09:52 2022: BS 49 completed
Sat Sep 17 02:12:04 2022: BS 50 completed
Sat Sep 17 02:14:16 2022: BS 51 completed
Sat Sep 17 02:16:28 2022: BS 52 completed
Sat Sep 17 02:18:40 2022: BS 53 completed
Sat Sep 17 02:20:53 2022: BS 54 completed
Sat Sep 17 02:23:05 2022: BS 55 completed
Sat Sep 17 02:25:17 2022: BS 56 completed
Sat Sep 17 02:27:29 2022: BS 57 completed
Sat Sep 17 02:29:41 2022: BS 58 completed
Sat Sep 17 02:31:53 2022: BS 59 completed
Sat Sep 17 02:34:05 2022: BS 60 completed
Sat Sep 17 02:36:17 2022: BS 61 completed
Sat Sep 17 02:38:30 2022: BS 62 completed
Sat Sep 17 02:40:42 2022: BS 63 completed
Sat Sep 17 02:42:54 2022: BS 64 completed
Sat Sep 17 02:45:06 2022: BS 65 completed
Sat Sep 17 02:47:18 2022: BS 66 completed
Sat Sep 17 02:49:30 2022: BS 67 completed
Sat Sep 17 02:51:42 2022: BS 68 completed
Sat Sep 17 02:53:54 2022: BS 69 completed
Sat Sep 17 02:56:07 2022: BS 70 completed
Sat Sep 17 02:58:19 2022: BS 71 completed
Sat Sep 17 03:00:31 2022: BS 72 completed
Sat Sep 17 03:02:43 2022: BS 73 completed
Sat Sep 17 03:04:55 2022: BS 74 completed
Sat Sep 17 03:07:07 2022: BS 75 completed
Sat Sep 17 03:09:19 2022: BS 76 completed
Sat Sep 17 03:11:31 2022: BS 77 completed
Sat Sep 17 03:13:44 2022: BS 78 completed
Sat Sep 17 03:14:00 2022: Acquisition complete
