# Supplementary material for: Base-Mediated Rearrangement of α-Dithioacetyl Propargylamines via Expansion of Dithioacetyl Ring: Synthesis of Medium-Sized S,S-Heterocycles
Source: Org Lett. 2023 May 26;25(22):4028–32. doi: 10.1021/acs.orglett.3c01118 (PMC10262264; doi:10.1021/acs.orglett.3c01118)
Supplement: Supplementary file 2 — ol3c01118_si_002.zip [file ol3c01118_si_002.zip › 13C-APT-NMR/4'a_APT_01.fid/log]

Mon Sep 27 16:38:19 2021: Experiment started
Mon Sep 27 16:40:42 2021: BS 1 completed
Mon Sep 27 16:42:54 2021: BS 2 completed
Mon Sep 27 16:45:07 2021: BS 3 completed
Mon Sep 27 16:47:19 2021: BS 4 completed
Mon Sep 27 16:49:31 2021: BS 5 completed
Mon Sep 27 16:51:43 2021: BS 6 completed
Mon Sep 27 16:53:55 2021: BS 7 completed
Mon Sep 27 16:56:07 2021: BS 8 completed
Mon Sep 27 16:58:19 2021: BS 9 completed
Mon Sep 27 17:00:31 2021: BS 10 completed
Mon Sep 27 17:02:43 2021: BS 11 completed
Mon Sep 27 17:04:56 2021: BS 12 completed
Mon Sep 27 17:07:08 2021: BS 13 completed
Mon Sep 27 17:09:20 2021: BS 14 completed
Mon Sep 27 17:11:32 2021: BS 15 completed
Mon Sep 27 17:13:44 2021: BS 16 completed
Mon Sep 27 17:15:56 2021: BS 17 completed
Mon Sep 27 17:18:08 2021: BS 18 completed
Mon Sep 27 17:20:20 2021: BS 19 completed
Mon Sep 27 17:22:33 2021: BS 20 completed
Mon Sep 27 17:24:45 2021: BS 21 completed
Mon Sep 27 17:26:57 2021: BS 22 completed
Mon Sep 27 17:29:09 2021: BS 23 completed
Mon Sep 27 17:31:21 2021: BS 24 completed
Mon Sep 27 17:33:33 2021: BS 25 completed
Mon Sep 27 17:35:45 2021: BS 26 completed
Mon Sep 27 17:37:57 2021: BS 27 completed
Mon Sep 27 17:40:10 2021: BS 28 completed
Mon Sep 27 17:42:22 2021: BS 29 completed
Mon Sep 27 17:44:34 2021: BS 30 completed
Mon Sep 27 17:46:46 2021: BS 31 completed
Mon Sep 27 17:48:58 2021: BS 32 completed
Mon Sep 27 17:51:10 2021: BS 33 completed
Mon Sep 27 17:53:22 2021: BS 34 completed
Mon Sep 27 17:55:34 2021: BS 35 completed
Mon Sep 27 17:57:47 2021: BS 36 completed
Mon Sep 27 17:59:59 2021: BS 37 completed
Mon Sep 27 18:02:11 2021: BS 38 completed
Mon Sep 27 18:04:23 2021: BS 39 completed
Mon Sep 27 18:06:35 2021: BS 40 completed
Mon Sep 27 18:08:47 2021: BS 41 completed
Mon Sep 27 18:10:59 2021: BS 42 completed
Mon Sep 27 18:13:11 2021: BS 43 completed
Mon Sep 27 18:15:24 2021: BS 44 completed
Mon Sep 27 18:17:36 2021: BS 45 completed
Mon Sep 27 18:19:48 2021: BS 46 completed
Mon Sep 27 18:21:43 2021: Acquisition complete
