# Supplementary material for: Base-Mediated Rearrangement of α-Dithioacetyl Propargylamines via Expansion of Dithioacetyl Ring: Synthesis of Medium-Sized S,S-Heterocycles
Source: Org Lett. 2023 May 26;25(22):4028–32. doi: 10.1021/acs.orglett.3c01118 (PMC10262264; doi:10.1021/acs.orglett.3c01118)
Supplement: Supplementary file 2 — ol3c01118_si_002.zip [file ol3c01118_si_002.zip › 13C-APT-NMR/4b_APT_01.fid/log]

Mon May 23 16:28:14 2022: Experiment started
Mon May 23 16:30:45 2022: BS 1 completed
Mon May 23 16:32:57 2022: BS 2 completed
Mon May 23 16:35:09 2022: BS 3 completed
Mon May 23 16:37:21 2022: BS 4 completed
Mon May 23 16:39:33 2022: BS 5 completed
Mon May 23 16:41:45 2022: BS 6 completed
Mon May 23 16:43:57 2022: BS 7 completed
Mon May 23 16:46:09 2022: BS 8 completed
Mon May 23 16:48:22 2022: BS 9 completed
Mon May 23 16:50:34 2022: BS 10 completed
Mon May 23 16:52:46 2022: BS 11 completed
Mon May 23 16:54:58 2022: BS 12 completed
Mon May 23 16:57:10 2022: BS 13 completed
Mon May 23 16:59:22 2022: BS 14 completed
Mon May 23 17:01:34 2022: BS 15 completed
Mon May 23 17:03:46 2022: BS 16 completed
Mon May 23 17:05:59 2022: BS 17 completed
Mon May 23 17:08:11 2022: BS 18 completed
Mon May 23 17:10:13 2022: Acquisition aborted
