# Supplementary material for: Base-Mediated Rearrangement of α-Dithioacetyl Propargylamines via Expansion of Dithioacetyl Ring: Synthesis of Medium-Sized S,S-Heterocycles
Source: Org Lett. 2023 May 26;25(22):4028–32. doi: 10.1021/acs.orglett.3c01118 (PMC10262264; doi:10.1021/acs.orglett.3c01118)
Supplement: Supplementary file 2 — ol3c01118_si_002.zip [file ol3c01118_si_002.zip › 13C-APT-NMR/4c_APT_01.fid/log]

Fri Jul 22 18:32:40 2022: Experiment started
Fri Jul 22 18:35:04 2022: BS 1 completed
Fri Jul 22 18:37:16 2022: BS 2 completed
Fri Jul 22 18:39:28 2022: BS 3 completed
Fri Jul 22 18:41:40 2022: BS 4 completed
Fri Jul 22 18:43:53 2022: BS 5 completed
Fri Jul 22 18:46:05 2022: BS 6 completed
Fri Jul 22 18:48:17 2022: BS 7 completed
Fri Jul 22 18:50:29 2022: BS 8 completed
Fri Jul 22 18:52:41 2022: BS 9 completed
Fri Jul 22 18:54:53 2022: BS 10 completed
Fri Jul 22 18:57:05 2022: BS 11 completed
Fri Jul 22 18:59:17 2022: BS 12 completed
Fri Jul 22 19:01:30 2022: BS 13 completed
Fri Jul 22 19:03:42 2022: BS 14 completed
Fri Jul 22 19:05:54 2022: BS 15 completed
Fri Jul 22 19:08:06 2022: BS 16 completed
Fri Jul 22 19:10:18 2022: BS 17 completed
Fri Jul 22 19:12:30 2022: BS 18 completed
Fri Jul 22 19:14:42 2022: BS 19 completed
Fri Jul 22 19:16:54 2022: BS 20 completed
Fri Jul 22 19:19:07 2022: BS 21 completed
Fri Jul 22 19:21:19 2022: BS 22 completed
Fri Jul 22 19:23:31 2022: BS 23 completed
Fri Jul 22 19:25:43 2022: BS 24 completed
Fri Jul 22 19:27:55 2022: BS 25 completed
Fri Jul 22 19:30:07 2022: BS 26 completed
Fri Jul 22 19:32:19 2022: BS 27 completed
Fri Jul 22 19:34:31 2022: BS 28 completed
Fri Jul 22 19:36:44 2022: BS 29 completed
Fri Jul 22 19:38:56 2022: BS 30 completed
Fri Jul 22 19:41:08 2022: BS 31 completed
Fri Jul 22 19:41:41 2022: Acquisition complete
