# Supplementary material for: Base-Mediated Rearrangement of α-Dithioacetyl Propargylamines via Expansion of Dithioacetyl Ring: Synthesis of Medium-Sized S,S-Heterocycles
Source: Org Lett. 2023 May 26;25(22):4028–32. doi: 10.1021/acs.orglett.3c01118 (PMC10262264; doi:10.1021/acs.orglett.3c01118)
Supplement: Supplementary file 2 — ol3c01118_si_002.zip [file ol3c01118_si_002.zip › 13C-APT-NMR/4d_APT_01.fid/log]

Mon Jul  4 14:00:56 2022: Experiment started
Mon Jul  4 14:03:20 2022: BS 1 completed
Mon Jul  4 14:05:32 2022: BS 2 completed
Mon Jul  4 14:07:44 2022: BS 3 completed
Mon Jul  4 14:09:56 2022: BS 4 completed
Mon Jul  4 14:12:08 2022: BS 5 completed
Mon Jul  4 14:14:20 2022: BS 6 completed
Mon Jul  4 14:16:32 2022: BS 7 completed
Mon Jul  4 14:18:45 2022: BS 8 completed
Mon Jul  4 14:20:57 2022: BS 9 completed
Mon Jul  4 14:23:09 2022: BS 10 completed
Mon Jul  4 14:25:21 2022: BS 11 completed
Mon Jul  4 14:27:33 2022: BS 12 completed
Mon Jul  4 14:29:45 2022: BS 13 completed
Mon Jul  4 14:31:57 2022: BS 14 completed
Mon Jul  4 14:34:09 2022: BS 15 completed
Mon Jul  4 14:36:22 2022: BS 16 completed
Mon Jul  4 14:38:34 2022: BS 17 completed
Mon Jul  4 14:40:46 2022: BS 18 completed
Mon Jul  4 14:42:58 2022: BS 19 completed
Mon Jul  4 14:45:10 2022: BS 20 completed
Mon Jul  4 14:47:22 2022: BS 21 completed
Mon Jul  4 14:49:34 2022: BS 22 completed
Mon Jul  4 14:51:46 2022: BS 23 completed
Mon Jul  4 14:53:59 2022: BS 24 completed
Mon Jul  4 14:56:11 2022: BS 25 completed
Mon Jul  4 14:58:23 2022: BS 26 completed
Mon Jul  4 15:00:35 2022: BS 27 completed
Mon Jul  4 15:02:47 2022: BS 28 completed
Mon Jul  4 15:04:59 2022: BS 29 completed
Mon Jul  4 15:07:11 2022: BS 30 completed
Mon Jul  4 15:09:23 2022: BS 31 completed
Mon Jul  4 15:11:36 2022: BS 32 completed
Mon Jul  4 15:13:48 2022: BS 33 completed
Mon Jul  4 15:16:00 2022: BS 34 completed
Mon Jul  4 15:18:12 2022: BS 35 completed
Mon Jul  4 15:20:24 2022: BS 36 completed
Mon Jul  4 15:22:36 2022: BS 37 completed
Mon Jul  4 15:24:48 2022: BS 38 completed
Mon Jul  4 15:27:00 2022: BS 39 completed
Mon Jul  4 15:29:12 2022: BS 40 completed
Mon Jul  4 15:31:25 2022: BS 41 completed
Mon Jul  4 15:33:37 2022: BS 42 completed
Mon Jul  4 15:35:49 2022: BS 43 completed
Mon Jul  4 15:38:01 2022: BS 44 completed
Mon Jul  4 15:40:13 2022: BS 45 completed
Mon Jul  4 15:42:25 2022: BS 46 completed
Mon Jul  4 15:44:21 2022: Acquisition complete
