# Supplementary material for: Base-Mediated Rearrangement of α-Dithioacetyl Propargylamines via Expansion of Dithioacetyl Ring: Synthesis of Medium-Sized S,S-Heterocycles
Source: Org Lett. 2023 May 26;25(22):4028–32. doi: 10.1021/acs.orglett.3c01118 (PMC10262264; doi:10.1021/acs.orglett.3c01118)
Supplement: Supplementary file 2 — ol3c01118_si_002.zip [file ol3c01118_si_002.zip › 13C-APT-NMR/4e_APT_01.fid/log]

Sat Aug 27 04:01:00 2022: Experiment started
Sat Aug 27 04:03:24 2022: BS 1 completed
Sat Aug 27 04:05:36 2022: BS 2 completed
Sat Aug 27 04:07:48 2022: BS 3 completed
Sat Aug 27 04:10:00 2022: BS 4 completed
Sat Aug 27 04:12:12 2022: BS 5 completed
Sat Aug 27 04:14:25 2022: BS 6 completed
Sat Aug 27 04:16:37 2022: BS 7 completed
Sat Aug 27 04:18:49 2022: BS 8 completed
Sat Aug 27 04:21:01 2022: BS 9 completed
Sat Aug 27 04:23:13 2022: BS 10 completed
Sat Aug 27 04:25:25 2022: BS 11 completed
Sat Aug 27 04:27:37 2022: BS 12 completed
Sat Aug 27 04:29:49 2022: BS 13 completed
Sat Aug 27 04:32:02 2022: BS 14 completed
Sat Aug 27 04:34:14 2022: BS 15 completed
Sat Aug 27 04:36:26 2022: BS 16 completed
Sat Aug 27 04:38:38 2022: BS 17 completed
Sat Aug 27 04:40:50 2022: BS 18 completed
Sat Aug 27 04:43:02 2022: BS 19 completed
Sat Aug 27 04:45:14 2022: BS 20 completed
Sat Aug 27 04:47:26 2022: BS 21 completed
Sat Aug 27 04:49:39 2022: BS 22 completed
Sat Aug 27 04:51:51 2022: BS 23 completed
Sat Aug 27 04:54:03 2022: BS 24 completed
Sat Aug 27 04:56:15 2022: BS 25 completed
Sat Aug 27 04:58:27 2022: BS 26 completed
Sat Aug 27 05:00:39 2022: BS 27 completed
Sat Aug 27 05:02:51 2022: BS 28 completed
Sat Aug 27 05:05:03 2022: BS 29 completed
Sat Aug 27 05:07:16 2022: BS 30 completed
Sat Aug 27 05:09:28 2022: BS 31 completed
Sat Aug 27 05:11:40 2022: BS 32 completed
Sat Aug 27 05:13:52 2022: BS 33 completed
Sat Aug 27 05:16:04 2022: BS 34 completed
Sat Aug 27 05:18:16 2022: BS 35 completed
Sat Aug 27 05:20:28 2022: BS 36 completed
Sat Aug 27 05:22:40 2022: BS 37 completed
Sat Aug 27 05:24:53 2022: BS 38 completed
Sat Aug 27 05:27:05 2022: BS 39 completed
Sat Aug 27 05:29:17 2022: BS 40 completed
Sat Aug 27 05:31:29 2022: BS 41 completed
Sat Aug 27 05:33:41 2022: BS 42 completed
Sat Aug 27 05:35:53 2022: BS 43 completed
Sat Aug 27 05:38:05 2022: BS 44 completed
Sat Aug 27 05:40:17 2022: BS 45 completed
Sat Aug 27 05:42:30 2022: BS 46 completed
Sat Aug 27 05:44:42 2022: BS 47 completed
Sat Aug 27 05:46:54 2022: BS 48 completed
Sat Aug 27 05:49:06 2022: BS 49 completed
Sat Aug 27 05:51:18 2022: BS 50 completed
Sat Aug 27 05:53:30 2022: BS 51 completed
Sat Aug 27 05:55:42 2022: BS 52 completed
Sat Aug 27 05:57:54 2022: BS 53 completed
Sat Aug 27 06:00:07 2022: BS 54 completed
Sat Aug 27 06:02:19 2022: BS 55 completed
Sat Aug 27 06:04:31 2022: BS 56 completed
Sat Aug 27 06:06:43 2022: BS 57 completed
Sat Aug 27 06:08:55 2022: BS 58 completed
Sat Aug 27 06:11:07 2022: BS 59 completed
Sat Aug 27 06:13:19 2022: BS 60 completed
Sat Aug 27 06:15:31 2022: BS 61 completed
Sat Aug 27 06:17:44 2022: BS 62 completed
Sat Aug 27 06:19:56 2022: BS 63 completed
Sat Aug 27 06:22:08 2022: BS 64 completed
Sat Aug 27 06:24:20 2022: BS 65 completed
Sat Aug 27 06:26:32 2022: BS 66 completed
Sat Aug 27 06:28:44 2022: BS 67 completed
Sat Aug 27 06:30:56 2022: BS 68 completed
Sat Aug 27 06:33:08 2022: BS 69 completed
Sat Aug 27 06:35:20 2022: BS 70 completed
Sat Aug 27 06:37:33 2022: BS 71 completed
Sat Aug 27 06:39:45 2022: BS 72 completed
Sat Aug 27 06:41:57 2022: BS 73 completed
Sat Aug 27 06:44:09 2022: BS 74 completed
Sat Aug 27 06:46:21 2022: BS 75 completed
Sat Aug 27 06:48:33 2022: BS 76 completed
Sat Aug 27 06:50:45 2022: BS 77 completed
Sat Aug 27 06:52:57 2022: BS 78 completed
Sat Aug 27 06:53:14 2022: Acquisition complete
