# Supplementary material for: Base-Mediated Rearrangement of α-Dithioacetyl Propargylamines via Expansion of Dithioacetyl Ring: Synthesis of Medium-Sized S,S-Heterocycles
Source: Org Lett. 2023 May 26;25(22):4028–32. doi: 10.1021/acs.orglett.3c01118 (PMC10262264; doi:10.1021/acs.orglett.3c01118)
Supplement: Supplementary file 2 — ol3c01118_si_002.zip [file ol3c01118_si_002.zip › 13C-APT-NMR/5'a_APT_01.fid/log]

Sat Nov  6 01:07:24 2021: Experiment started
Sat Nov  6 01:09:45 2021: BS 1 completed
Sat Nov  6 01:11:57 2021: BS 2 completed
Sat Nov  6 01:14:10 2021: BS 3 completed
Sat Nov  6 01:16:22 2021: BS 4 completed
Sat Nov  6 01:18:34 2021: BS 5 completed
Sat Nov  6 01:20:46 2021: BS 6 completed
Sat Nov  6 01:22:58 2021: BS 7 completed
Sat Nov  6 01:25:10 2021: BS 8 completed
Sat Nov  6 01:27:22 2021: BS 9 completed
Sat Nov  6 01:29:34 2021: BS 10 completed
Sat Nov  6 01:31:47 2021: BS 11 completed
Sat Nov  6 01:33:59 2021: BS 12 completed
Sat Nov  6 01:36:11 2021: BS 13 completed
Sat Nov  6 01:38:23 2021: BS 14 completed
Sat Nov  6 01:40:35 2021: BS 15 completed
Sat Nov  6 01:42:47 2021: BS 16 completed
Sat Nov  6 01:44:59 2021: BS 17 completed
Sat Nov  6 01:47:11 2021: BS 18 completed
Sat Nov  6 01:49:24 2021: BS 19 completed
Sat Nov  6 01:51:36 2021: BS 20 completed
Sat Nov  6 01:53:48 2021: BS 21 completed
Sat Nov  6 01:56:00 2021: BS 22 completed
Sat Nov  6 01:58:12 2021: BS 23 completed
Sat Nov  6 02:00:24 2021: BS 24 completed
Sat Nov  6 02:02:36 2021: BS 25 completed
Sat Nov  6 02:04:48 2021: BS 26 completed
Sat Nov  6 02:07:01 2021: BS 27 completed
Sat Nov  6 02:09:13 2021: BS 28 completed
Sat Nov  6 02:11:25 2021: BS 29 completed
Sat Nov  6 02:13:37 2021: BS 30 completed
Sat Nov  6 02:15:49 2021: BS 31 completed
Sat Nov  6 02:16:22 2021: Acquisition complete
