# Supplementary material for: Base-Mediated Rearrangement of α-Dithioacetyl Propargylamines via Expansion of Dithioacetyl Ring: Synthesis of Medium-Sized S,S-Heterocycles
Source: Org Lett. 2023 May 26;25(22):4028–32. doi: 10.1021/acs.orglett.3c01118 (PMC10262264; doi:10.1021/acs.orglett.3c01118)
Supplement: Supplementary file 3 — ol3c01118_si_003.zip [file ol3c01118_si_003.zip]

Archive with 421 entries (344 files):
- 13C-NMR/
- 13C-NMR/1'a_CARBON_01.fid/
- 13C-NMR/1'a_CARBON_01.fid/fid
- 13C-NMR/1'a_CARBON_01.fid/log
- 13C-NMR/1'a_CARBON_01.fid/procpar
- 13C-NMR/1'a_CARBON_01.fid/text
- 13C-NMR/1'c_CARBON_01.fid/
- 13C-NMR/1'c_CARBON_01.fid/BY_2157_CARBON_01.mnova
- 13C-NMR/1'c_CARBON_01.fid/fid
- 13C-NMR/1'c_CARBON_01.fid/log
- 13C-NMR/1'c_CARBON_01.fid/procpar
- 13C-NMR/1'c_CARBON_01.fid/text
- 13C-NMR/1'f_CARBON_01.fid/
- 13C-NMR/1'f_CARBON_01.fid/fid
- 13C-NMR/1'f_CARBON_01.fid/log
- 13C-NMR/1'f_CARBON_01.fid/procpar
- 13C-NMR/1'f_CARBON_01.fid/text
- 13C-NMR/1'i_CARBON_01.fid/
- 13C-NMR/1'i_CARBON_01.fid/fid
- 13C-NMR/1'i_CARBON_01.fid/log
- 13C-NMR/1'i_CARBON_01.fid/procpar
- 13C-NMR/1'i_CARBON_01.fid/text
- 13C-NMR/1aa_CARBON_01.fid/
- 13C-NMR/1aa_CARBON_01.fid/fid
- 13C-NMR/1aa_CARBON_01.fid/log
- 13C-NMR/1aa_CARBON_01.fid/procpar
- 13C-NMR/1aa_CARBON_01.fid/text
- 13C-NMR/1ab_CARBON_01.fid/
- 13C-NMR/1ab_CARBON_01.fid/fid
- 13C-NMR/1ab_CARBON_01.fid/log
- 13C-NMR/1ab_CARBON_01.fid/procpar
- 13C-NMR/1ab_CARBON_01.fid/text
- 13C-NMR/1ac_CARBON_01.fid/
- 13C-NMR/1ac_CARBON_01.fid/BY_1713_CARBON_01.mnova
- 13C-NMR/1ac_CARBON_01.fid/fid
- 13C-NMR/1ac_CARBON_01.fid/log
- 13C-NMR/1ac_CARBON_01.fid/procpar
- 13C-NMR/1ac_CARBON_01.fid/text
- 13C-NMR/1ad_CARBON_01.fid/
- 13C-NMR/1ad_CARBON_01.fid/BY_1724_CARBON_01.mnova
- 13C-NMR/1ad_CARBON_01.fid/fid
- 13C-NMR/1ad_CARBON_01.fid/log
- 13C-NMR/1ad_CARBON_01.fid/procpar
- 13C-NMR/1ad_CARBON_01.fid/text
- 13C-NMR/1a_CARBON_01.fid/
- 13C-NMR/1a_CARBON_01.fid/fid
- 13C-NMR/1a_CARBON_01.fid/log
- 13C-NMR/1a_CARBON_01.fid/procpar
- 13C-NMR/1a_CARBON_01.fid/text
- 13C-NMR/1b_CARBON_01.fid/
- 13C-NMR/1b_CARBON_01.fid/fid
- 13C-NMR/1b_CARBON_01.fid/log
- 13C-NMR/1b_CARBON_01.fid/procpar
- 13C-NMR/1b_CARBON_01.fid/text
- 13C-NMR/1c_CARBON_01.fid/
- 13C-NMR/1c_CARBON_01.fid/BY_1761_CARBON_01.mnova
- 13C-NMR/1c_CARBON_01.fid/BY_1761_CARBON_02.mnova
- 13C-NMR/1c_CARBON_01.fid/fid
- 13C-NMR/1c_CARBON_01.fid/log
- 13C-NMR/1c_CARBON_01.fid/procpar
- 13C-NMR/1c_CARBON_01.fid/text
- 13C-NMR/1d_CARBON_01.fid/
- 13C-NMR/1d_CARBON_01.fid/fid
- 13C-NMR/1d_CARBON_01.fid/log
- 13C-NMR/1d_CARBON_01.fid/procpar
- 13C-NMR/1d_CARBON_01.fid/text
- 13C-NMR/1e_CARBON_01.fid/
- 13C-NMR/1e_CARBON_01.fid/BY_1993_CARBON_01.mnova
- 13C-NMR/1e_CARBON_01.fid/fid
- 13C-NMR/1e_CARBON_01.fid/log
- 13C-NMR/1e_CARBON_01.fid/procpar
- 13C-NMR/1e_CARBON_01.fid/text
- 13C-NMR/1f_CARBON_01.fid/
- 13C-NMR/1f_CARBON_01.fid/BY_2035_CARBON_01.mnova
- 13C-NMR/1f_CARBON_01.fid/fid
- 13C-NMR/1f_CARBON_01.fid/log
- 13C-NMR/1f_CARBON_01.fid/procpar
- 13C-NMR/1f_CARBON_01.fid/text
- 13C-NMR/1g_CARBON_01.fid/
- 13C-NMR/1g_CARBON_01.fid/BY_2078_CARBON_01.mnova
- 13C-NMR/1g_CARBON_01.fid/fid
- 13C-NMR/1g_CARBON_01.fid/log
- 13C-NMR/1g_CARBON_01.fid/procpar
- 13C-NMR/1g_CARBON_01.fid/text
- 13C-NMR/1i_CARBON_01.fid/
- 13C-NMR/1i_CARBON_01.fid/fid
- 13C-NMR/1i_CARBON_01.fid/log
- 13C-NMR/1i_CARBON_01.fid/procpar
- 13C-NMR/1i_CARBON_01.fid/text
- 13C-NMR/1j_CARBON_01.fid/
- 13C-NMR/1j_CARBON_01.fid/fid
- 13C-NMR/1j_CARBON_01.fid/log
- 13C-NMR/1j_CARBON_01.fid/procpar
- 13C-NMR/1j_CARBON_01.fid/text
- 13C-NMR/1k_CARBON_01.fid/
- 13C-NMR/1k_CARBON_01.fid/fid
- 13C-NMR/1k_CARBON_01.fid/log
- 13C-NMR/1k_CARBON_01.fid/procpar
- 13C-NMR/1k_CARBON_01.fid/text
- 13C-NMR/1l_CARBON_01.fid/
- 13C-NMR/1l_CARBON_01.fid/fid
- 13C-NMR/1l_CARBON_01.fid/log
- 13C-NMR/1l_CARBON_01.fid/procpar
- 13C-NMR/1l_CARBON_01.fid/text
- 13C-NMR/1m_CARBON_01.fid/
- 13C-NMR/1m_CARBON_01.fid/fid
- 13C-NMR/1m_CARBON_01.fid/log
- 13C-NMR/1m_CARBON_01.fid/procpar
- 13C-NMR/1m_CARBON_01.fid/text
- 13C-NMR/1n_CARBON_01.fid/
- 13C-NMR/1n_CARBON_01.fid/fid
- 13C-NMR/1n_CARBON_01.fid/log
- 13C-NMR/1n_CARBON_01.fid/procpar
- 13C-NMR/1n_CARBON_01.fid/text
- 13C-NMR/1o_CARBON_01.fid/
- 13C-NMR/1o_CARBON_01.fid/BY_1298_CARBON_01.mnova
- 13C-NMR/1o_CARBON_01.fid/fid
- 13C-NMR/1o_CARBON_01.fid/log
- 13C-NMR/1o_CARBON_01.fid/procpar
- 13C-NMR/1o_CARBON_01.fid/text
- 13C-NMR/1p_CARBON_01.fid/
- 13C-NMR/1p_CARBON_01.fid/fid
- 13C-NMR/1p_CARBON_01.fid/log
- 13C-NMR/1p_CARBON_01.fid/procpar
- 13C-NMR/1p_CARBON_01.fid/text
- 13C-NMR/1q_CARBON_01.fid/
- 13C-NMR/1q_CARBON_01.fid/BY_1771_CARBON_01.mnova
- 13C-NMR/1q_CARBON_01.fid/fid
- 13C-NMR/1q_CARBON_01.fid/log
- 13C-NMR/1q_CARBON_01.fid/procpar
- 13C-NMR/1q_CARBON_01.fid/text
- 13C-NMR/1r_CARBON_01.fid/
- 13C-NMR/1r_CARBON_01.fid/BY_1795_CARBON_01.mnova
- 13C-NMR/1r_CARBON_01.fid/fid
- 13C-NMR/1r_CARBON_01.fid/log
- 13C-NMR/1r_CARBON_01.fid/procpar
- 13C-NMR/1r_CARBON_01.fid/text
- 13C-NMR/1s_CARBON_01.fid/
- 13C-NMR/1s_CARBON_01.fid/fid
- 13C-NMR/1s_CARBON_01.fid/log
- 13C-NMR/1s_CARBON_01.fid/procpar
- 13C-NMR/1s_CARBON_01.fid/text
- 13C-NMR/1t_CARBON_01.fid/
- 13C-NMR/1t_CARBON_01.fid/BY_1788_CARBON_01.mnova
- 13C-NMR/1t_CARBON_01.fid/fid
- 13C-NMR/1t_CARBON_01.fid/log
- 13C-NMR/1t_CARBON_01.fid/procpar
- 13C-NMR/1t_CARBON_01.fid/text
- 13C-NMR/1u_CARBON_01.fid/
- 13C-NMR/1u_CARBON_01.fid/BY_1785_CARBON_01.mnova
- 13C-NMR/1u_CARBON_01.fid/fid
- 13C-NMR/1u_CARBON_01.fid/log
- 13C-NMR/1u_CARBON_01.fid/procpar
- 13C-NMR/1u_CARBON_01.fid/text
- 13C-NMR/1v_CARBON_01.fid/
- 13C-NMR/1v_CARBON_01.fid/BY_920_CARBON_01.mnova
- 13C-NMR/1v_CARBON_01.fid/fid
- 13C-NMR/1v_CARBON_01.fid/log
- 13C-NMR/1v_CARBON_01.fid/procpar
- 13C-NMR/1v_CARBON_01.fid/text
- 13C-NMR/1y_CARBON_01.fid/
- 13C-NMR/1y_CARBON_01.fid/BY_2270_CARBON_01.mnova
- 13C-NMR/1y_CARBON_01.fid/fid
- 13C-NMR/1y_CARBON_01.fid/log
- 13C-NMR/1y_CARBON_01.fid/procpar
- 13C-NMR/1y_CARBON_01.fid/text
- 13C-NMR/2a_CARBON_01.fid/
- 13C-NMR/2a_CARBON_01.fid/BY_1849_CARBON_01.mnova
- 13C-NMR/2a_CARBON_01.fid/fid
- 13C-NMR/2a_CARBON_01.fid/log
- 13C-NMR/2a_CARBON_01.fid/procpar
- 13C-NMR/2a_CARBON_01.fid/text
- 13C-NMR/2b_CARBON_01.fid/
- 13C-NMR/2b_CARBON_01.fid/fid
- 13C-NMR/2b_CARBON_01.fid/log
- 13C-NMR/2b_CARBON_01.fid/procpar
- 13C-NMR/2b_CARBON_01.fid/text
- 13C-NMR/2c_CARBON_01.fid/
- 13C-NMR/2c_CARBON_01.fid/fid
- 13C-NMR/2c_CARBON_01.fid/log
- 13C-NMR/2c_CARBON_01.fid/procpar
- 13C-NMR/2c_CARBON_01.fid/text
- 13C-NMR/2d_CARBON_01.fid/
- 13C-NMR/2d_CARBON_01.fid/fid
- 13C-NMR/2d_CARBON_01.fid/log
- 13C-NMR/2d_CARBON_01.fid/procpar
- 13C-NMR/2d_CARBON_01.fid/text
- 13C-NMR/2e_CARBON_01.fid/
- 13C-NMR/2e_CARBON_01.fid/fid
- 13C-NMR/2e_CARBON_01.fid/log
- 13C-NMR/2e_CARBON_01.fid/procpar
- 13C-NMR/2e_CARBON_01.fid/text
- 13C-NMR/2f_CARBON_01.fid/
- 13C-NMR/2f_CARBON_01.fid/fid
- 13C-NMR/2f_CARBON_01.fid/log
- 13C-NMR/2f_CARBON_01.fid/procpar
- 13C-NMR/2f_CARBON_01.fid/text
- 13C-NMR/2g_CARBON_01.fid/
- 13C-NMR/2g_CARBON_01.fid/fid
- 13C-NMR/2g_CARBON_01.fid/log
- 13C-NMR/2g_CARBON_01.fid/procpar
- 13C-NMR/2g_CARBON_01.fid/text
- 13C-NMR/2h_CARBON_01.fid/
- 13C-NMR/2h_CARBON_01.fid/BY_1875_CARBON_01.mnova
- 13C-NMR/2h_CARBON_01.fid/fid
- 13C-NMR/2h_CARBON_01.fid/log
- 13C-NMR/2h_CARBON_01.fid/procpar
- 13C-NMR/2h_CARBON_01.fid/text
- 13C-NMR/2i_CARBON_01.fid/
- 13C-NMR/2i_CARBON_01.fid/BY_1861_CARBON_01.mnova
- 13C-NMR/2i_CARBON_01.fid/fid
- 13C-NMR/2i_CARBON_01.fid/log
- 13C-NMR/2i_CARBON_01.fid/procpar
- 13C-NMR/2i_CARBON_01.fid/text
- 13C-NMR/2j_CARBON_01.fid/
- 13C-NMR/2j_CARBON_01.fid/fid
- 13C-NMR/2j_CARBON_01.fid/log
- 13C-NMR/2j_CARBON_01.fid/procpar
- 13C-NMR/2j_CARBON_01.fid/text
- 13C-NMR/2k_CARBON_01.fid/
- 13C-NMR/2k_CARBON_01.fid/fid
- 13C-NMR/2k_CARBON_01.fid/log
- 13C-NMR/2k_CARBON_01.fid/procpar
- 13C-NMR/2k_CARBON_01.fid/text
- 13C-NMR/2l_CARBON_01.fid/
- 13C-NMR/2l_CARBON_01.fid/BY_1865_CARBON_01.mnova
- 13C-NMR/2l_CARBON_01.fid/fid
- 13C-NMR/2l_CARBON_01.fid/log
- 13C-NMR/2l_CARBON_01.fid/procpar
- 13C-NMR/2l_CARBON_01.fid/text
- 13C-NMR/2m_CARBON_01.fid/
- 13C-NMR/2m_CARBON_01.fid/fid
- 13C-NMR/2m_CARBON_01.fid/log
- 13C-NMR/2m_CARBON_01.fid/procpar
- 13C-NMR/2m_CARBON_01.fid/text
- 13C-NMR/2n_CARBON_01.fid/
- 13C-NMR/2n_CARBON_01.fid/fid
- 13C-NMR/2n_CARBON_01.fid/log
- 13C-NMR/2n_CARBON_01.fid/procpar
- 13C-NMR/2n_CARBON_01.fid/text
- 13C-NMR/2o_CARBON_01.fid/
- 13C-NMR/2o_CARBON_01.fid/fid
- 13C-NMR/2o_CARBON_01.fid/log
- 13C-NMR/2o_CARBON_01.fid/procpar
- 13C-NMR/2o_CARBON_01.fid/text
- 13C-NMR/2p_CARBON_01.fid/
- 13C-NMR/2p_CARBON_01.fid/fid
- 13C-NMR/2p_CARBON_01.fid/log
- 13C-NMR/2p_CARBON_01.fid/procpar
- 13C-NMR/2p_CARBON_01.fid/text
- 13C-NMR/2q_CARBON_01.fid/
- 13C-NMR/2q_CARBON_01.fid/fid
- 13C-NMR/2q_CARBON_01.fid/log
- 13C-NMR/2q_CARBON_01.fid/procpar
- 13C-NMR/2q_CARBON_01.fid/text
- 13C-NMR/2r_CARBON_01.fid/
- 13C-NMR/2r_CARBON_01.fid/fid
- 13C-NMR/2r_CARBON_01.fid/log
- 13C-NMR/2r_CARBON_01.fid/procpar
- 13C-NMR/2r_CARBON_01.fid/text
- 13C-NMR/2s_CARBON_01.fid/
- 13C-NMR/2s_CARBON_01.fid/BY_1871_CARBON_01.mnova
- 13C-NMR/2s_CARBON_01.fid/fid
- 13C-NMR/2s_CARBON_01.fid/log
- 13C-NMR/2s_CARBON_01.fid/procpar
- 13C-NMR/2s_CARBON_01.fid/text
- 13C-NMR/2t_CARBON_01.fid/
- 13C-NMR/2t_CARBON_01.fid/fid
- 13C-NMR/2t_CARBON_01.fid/log
- 13C-NMR/2t_CARBON_01.fid/procpar
- 13C-NMR/2t_CARBON_01.fid/text
- 13C-NMR/2u_CARBON_01.fid/
- 13C-NMR/2u_CARBON_01.fid/fid
- 13C-NMR/2u_CARBON_01.fid/log
- 13C-NMR/2u_CARBON_01.fid/procpar
- 13C-NMR/2u_CARBON_01.fid/text
- 13C-NMR/2y_CARBON_01.fid/
- 13C-NMR/2y_CARBON_01.fid/BY_2339_CARBON_01.mnova
- 13C-NMR/2y_CARBON_01.fid/fid
- 13C-NMR/2y_CARBON_01.fid/log
- 13C-NMR/2y_CARBON_01.fid/procpar
- 13C-NMR/2y_CARBON_01.fid/text
- 13C-NMR/3a_CARBON_01.fid/
- 13C-NMR/3a_CARBON_01.fid/fid
- 13C-NMR/3a_CARBON_01.fid/log
- 13C-NMR/3a_CARBON_01.fid/procpar
- 13C-NMR/3a_CARBON_01.fid/text
- 13C-NMR/4'a_CARBON_01.fid/
- 13C-NMR/4'a_CARBON_01.fid/BY_1941_CARBON_01.mnova
- 13C-NMR/4'a_CARBON_01.fid/fid
- 13C-NMR/4'a_CARBON_01.fid/log
- 13C-NMR/4'a_CARBON_01.fid/procpar
- 13C-NMR/4'a_CARBON_01.fid/text
- 13C-NMR/4a_CARBON_01.fid/
- 13C-NMR/4a_CARBON_01.fid/BY_1946_CARBON_01.mnova
- 13C-NMR/4a_CARBON_01.fid/fid
- 13C-NMR/4a_CARBON_01.fid/log
- 13C-NMR/4a_CARBON_01.fid/procpar
- 13C-NMR/4a_CARBON_01.fid/text
- 13C-NMR/4b_CARBON_01.fid/
[truncated: 121 more entries]
