# Supplementary material for: Base-Mediated Rearrangement of α-Dithioacetyl Propargylamines via Expansion of Dithioacetyl Ring: Synthesis of Medium-Sized S,S-Heterocycles
Source: Org Lett. 2023 May 26;25(22):4028–32. doi: 10.1021/acs.orglett.3c01118 (PMC10262264; doi:10.1021/acs.orglett.3c01118)
Supplement: Supplementary file 3 — ol3c01118_si_003.zip [file ol3c01118_si_003.zip › 13C-NMR/1'a_CARBON_01.fid/log]

Tue Jan 17 06:31:16 2023: Experiment started
Tue Jan 17 06:33:15 2023: BS 1 completed
Tue Jan 17 06:35:13 2023: BS 2 completed
Tue Jan 17 06:37:12 2023: BS 3 completed
Tue Jan 17 06:39:10 2023: BS 4 completed
Tue Jan 17 06:41:08 2023: BS 5 completed
Tue Jan 17 06:43:07 2023: BS 6 completed
Tue Jan 17 06:45:05 2023: BS 7 completed
Tue Jan 17 06:47:03 2023: BS 8 completed
Tue Jan 17 06:49:02 2023: BS 9 completed
Tue Jan 17 06:51:00 2023: BS 10 completed
Tue Jan 17 06:52:58 2023: BS 11 completed
Tue Jan 17 06:54:57 2023: BS 12 completed
Tue Jan 17 06:56:55 2023: BS 13 completed
Tue Jan 17 06:58:53 2023: BS 14 completed
Tue Jan 17 07:00:52 2023: BS 15 completed
Tue Jan 17 07:02:50 2023: BS 16 completed
Tue Jan 17 07:04:48 2023: BS 17 completed
Tue Jan 17 07:06:46 2023: BS 18 completed
Tue Jan 17 07:08:45 2023: BS 19 completed
Tue Jan 17 07:10:43 2023: BS 20 completed
Tue Jan 17 07:12:41 2023: BS 21 completed
Tue Jan 17 07:14:40 2023: BS 22 completed
Tue Jan 17 07:16:38 2023: BS 23 completed
Tue Jan 17 07:18:36 2023: BS 24 completed
Tue Jan 17 07:20:35 2023: BS 25 completed
Tue Jan 17 07:22:33 2023: BS 26 completed
Tue Jan 17 07:24:31 2023: BS 27 completed
Tue Jan 17 07:26:30 2023: BS 28 completed
Tue Jan 17 07:28:28 2023: BS 29 completed
Tue Jan 17 07:30:26 2023: BS 30 completed
Tue Jan 17 07:32:25 2023: BS 31 completed
Tue Jan 17 07:32:54 2023: Acquisition complete
