# Supplementary material for: Base-Mediated Rearrangement of α-Dithioacetyl Propargylamines via Expansion of Dithioacetyl Ring: Synthesis of Medium-Sized S,S-Heterocycles
Source: Org Lett. 2023 May 26;25(22):4028–32. doi: 10.1021/acs.orglett.3c01118 (PMC10262264; doi:10.1021/acs.orglett.3c01118)
Supplement: Supplementary file 3 — ol3c01118_si_003.zip [file ol3c01118_si_003.zip › 13C-NMR/1'c_CARBON_01.fid/log]

Fri Apr  8 17:45:37 2022: Experiment started
Fri Apr  8 17:47:39 2022: BS 1 completed
Fri Apr  8 17:49:37 2022: BS 2 completed
Fri Apr  8 17:51:35 2022: BS 3 completed
Fri Apr  8 17:53:34 2022: BS 4 completed
Fri Apr  8 17:55:32 2022: BS 5 completed
Fri Apr  8 17:57:30 2022: BS 6 completed
Fri Apr  8 17:59:29 2022: BS 7 completed
Fri Apr  8 18:01:27 2022: BS 8 completed
Fri Apr  8 18:03:25 2022: BS 9 completed
Fri Apr  8 18:05:24 2022: BS 10 completed
Fri Apr  8 18:07:22 2022: BS 11 completed
Fri Apr  8 18:09:20 2022: BS 12 completed
Fri Apr  8 18:11:18 2022: BS 13 completed
Fri Apr  8 18:13:17 2022: BS 14 completed
Fri Apr  8 18:15:15 2022: BS 15 completed
Fri Apr  8 18:17:13 2022: BS 16 completed
Fri Apr  8 18:19:12 2022: BS 17 completed
Fri Apr  8 18:21:04 2022: Acquisition aborted
