# Supplementary material for: Base-Mediated Rearrangement of α-Dithioacetyl Propargylamines via Expansion of Dithioacetyl Ring: Synthesis of Medium-Sized S,S-Heterocycles
Source: Org Lett. 2023 May 26;25(22):4028–32. doi: 10.1021/acs.orglett.3c01118 (PMC10262264; doi:10.1021/acs.orglett.3c01118)
Supplement: Supplementary file 3 — ol3c01118_si_003.zip [file ol3c01118_si_003.zip › 13C-NMR/1'f_CARBON_01.fid/log]

Fri Jul  3 16:09:42 2020: Experiment started
Fri Jul  3 16:11:41 2020: BS 1 completed
Fri Jul  3 16:13:40 2020: BS 2 completed
Fri Jul  3 16:15:38 2020: BS 3 completed
Fri Jul  3 16:17:36 2020: BS 4 completed
Fri Jul  3 16:19:35 2020: BS 5 completed
Fri Jul  3 16:21:33 2020: BS 6 completed
Fri Jul  3 16:23:31 2020: BS 7 completed
Fri Jul  3 16:25:30 2020: BS 8 completed
Fri Jul  3 16:27:28 2020: BS 9 completed
Fri Jul  3 16:29:26 2020: BS 10 completed
Fri Jul  3 16:31:25 2020: BS 11 completed
Fri Jul  3 16:33:23 2020: BS 12 completed
Fri Jul  3 16:35:21 2020: BS 13 completed
Fri Jul  3 16:37:19 2020: BS 14 completed
Fri Jul  3 16:39:18 2020: BS 15 completed
Fri Jul  3 16:41:16 2020: BS 16 completed
Fri Jul  3 16:43:14 2020: BS 17 completed
Fri Jul  3 16:45:13 2020: BS 18 completed
Fri Jul  3 16:47:11 2020: BS 19 completed
Fri Jul  3 16:49:09 2020: BS 20 completed
Fri Jul  3 16:51:08 2020: BS 21 completed
Fri Jul  3 16:53:06 2020: BS 22 completed
Fri Jul  3 16:55:04 2020: BS 23 completed
Fri Jul  3 16:57:03 2020: BS 24 completed
Fri Jul  3 16:59:01 2020: BS 25 completed
Fri Jul  3 17:00:59 2020: BS 26 completed
Fri Jul  3 17:02:58 2020: BS 27 completed
Fri Jul  3 17:04:56 2020: BS 28 completed
Fri Jul  3 17:06:54 2020: BS 29 completed
Fri Jul  3 17:08:52 2020: BS 30 completed
Fri Jul  3 17:10:51 2020: BS 31 completed
Fri Jul  3 17:12:49 2020: BS 32 completed
Fri Jul  3 17:14:47 2020: BS 33 completed
Fri Jul  3 17:16:46 2020: BS 34 completed
Fri Jul  3 17:18:44 2020: BS 35 completed
Fri Jul  3 17:20:42 2020: BS 36 completed
Fri Jul  3 17:22:41 2020: BS 37 completed
Fri Jul  3 17:24:39 2020: BS 38 completed
Fri Jul  3 17:26:37 2020: BS 39 completed
Fri Jul  3 17:28:36 2020: BS 40 completed
Fri Jul  3 17:30:34 2020: BS 41 completed
Fri Jul  3 17:32:32 2020: BS 42 completed
Fri Jul  3 17:34:30 2020: BS 43 completed
Fri Jul  3 17:36:29 2020: BS 44 completed
Fri Jul  3 17:38:27 2020: BS 45 completed
Fri Jul  3 17:40:25 2020: BS 46 completed
Fri Jul  3 17:42:09 2020: Acquisition complete
