# Supplementary material for: Base-Mediated Rearrangement of α-Dithioacetyl Propargylamines via Expansion of Dithioacetyl Ring: Synthesis of Medium-Sized S,S-Heterocycles
Source: Org Lett. 2023 May 26;25(22):4028–32. doi: 10.1021/acs.orglett.3c01118 (PMC10262264; doi:10.1021/acs.orglett.3c01118)
Supplement: Supplementary file 3 — ol3c01118_si_003.zip [file ol3c01118_si_003.zip › 13C-NMR/1'i_CARBON_01.fid/log]

Mon Sep 28 19:07:52 2020: Experiment started
Mon Sep 28 19:09:52 2020: BS 1 completed
Mon Sep 28 19:11:50 2020: BS 2 completed
Mon Sep 28 19:13:48 2020: BS 3 completed
Mon Sep 28 19:15:47 2020: BS 4 completed
Mon Sep 28 19:17:45 2020: BS 5 completed
Mon Sep 28 19:19:43 2020: BS 6 completed
Mon Sep 28 19:21:42 2020: BS 7 completed
Mon Sep 28 19:23:40 2020: BS 8 completed
Mon Sep 28 19:25:38 2020: BS 9 completed
Mon Sep 28 19:27:37 2020: BS 10 completed
Mon Sep 28 19:29:35 2020: BS 11 completed
Mon Sep 28 19:31:33 2020: BS 12 completed
Mon Sep 28 19:33:32 2020: BS 13 completed
Mon Sep 28 19:35:30 2020: BS 14 completed
Mon Sep 28 19:37:28 2020: BS 15 completed
Mon Sep 28 19:39:26 2020: BS 16 completed
Mon Sep 28 19:41:25 2020: BS 17 completed
Mon Sep 28 19:43:23 2020: BS 18 completed
Mon Sep 28 19:45:21 2020: BS 19 completed
Mon Sep 28 19:47:20 2020: BS 20 completed
Mon Sep 28 19:49:18 2020: BS 21 completed
Mon Sep 28 19:51:16 2020: BS 22 completed
Mon Sep 28 19:53:15 2020: BS 23 completed
Mon Sep 28 19:55:13 2020: BS 24 completed
Mon Sep 28 19:57:11 2020: BS 25 completed
Mon Sep 28 19:59:10 2020: BS 26 completed
Mon Sep 28 20:01:08 2020: BS 27 completed
Mon Sep 28 20:03:06 2020: BS 28 completed
Mon Sep 28 20:05:05 2020: BS 29 completed
Mon Sep 28 20:07:03 2020: BS 30 completed
Mon Sep 28 20:09:01 2020: BS 31 completed
Mon Sep 28 20:09:31 2020: Acquisition complete
