# Supplementary material for: Base-Mediated Rearrangement of α-Dithioacetyl Propargylamines via Expansion of Dithioacetyl Ring: Synthesis of Medium-Sized S,S-Heterocycles
Source: Org Lett. 2023 May 26;25(22):4028–32. doi: 10.1021/acs.orglett.3c01118 (PMC10262264; doi:10.1021/acs.orglett.3c01118)
Supplement: Supplementary file 3 — ol3c01118_si_003.zip [file ol3c01118_si_003.zip › 13C-NMR/1aa_CARBON_01.fid/log]

Thu Jun  4 14:36:19 2020: Experiment started
Thu Jun  4 14:38:19 2020: BS 1 completed
Thu Jun  4 14:40:17 2020: BS 2 completed
Thu Jun  4 14:42:16 2020: BS 3 completed
Thu Jun  4 14:44:14 2020: BS 4 completed
Thu Jun  4 14:46:12 2020: BS 5 completed
Thu Jun  4 14:48:11 2020: BS 6 completed
Thu Jun  4 14:50:09 2020: BS 7 completed
Thu Jun  4 14:52:07 2020: BS 8 completed
Thu Jun  4 14:54:05 2020: BS 9 completed
Thu Jun  4 14:56:04 2020: BS 10 completed
Thu Jun  4 14:58:02 2020: BS 11 completed
Thu Jun  4 15:00:00 2020: BS 12 completed
Thu Jun  4 15:01:59 2020: BS 13 completed
Thu Jun  4 15:03:57 2020: BS 14 completed
Thu Jun  4 15:05:55 2020: BS 15 completed
Thu Jun  4 15:07:54 2020: BS 16 completed
Thu Jun  4 15:09:52 2020: BS 17 completed
Thu Jun  4 15:11:50 2020: BS 18 completed
Thu Jun  4 15:13:49 2020: BS 19 completed
Thu Jun  4 15:15:47 2020: BS 20 completed
Thu Jun  4 15:17:45 2020: BS 21 completed
Thu Jun  4 15:19:44 2020: BS 22 completed
Thu Jun  4 15:21:42 2020: BS 23 completed
Thu Jun  4 15:23:40 2020: BS 24 completed
Thu Jun  4 15:25:38 2020: BS 25 completed
Thu Jun  4 15:27:37 2020: BS 26 completed
Thu Jun  4 15:29:35 2020: BS 27 completed
Thu Jun  4 15:31:33 2020: BS 28 completed
Thu Jun  4 15:33:32 2020: BS 29 completed
Thu Jun  4 15:35:30 2020: BS 30 completed
Thu Jun  4 15:37:28 2020: BS 31 completed
Thu Jun  4 15:37:58 2020: Acquisition complete
