# Supplementary material for: Base-Mediated Rearrangement of α-Dithioacetyl Propargylamines via Expansion of Dithioacetyl Ring: Synthesis of Medium-Sized S,S-Heterocycles
Source: Org Lett. 2023 May 26;25(22):4028–32. doi: 10.1021/acs.orglett.3c01118 (PMC10262264; doi:10.1021/acs.orglett.3c01118)
Supplement: Supplementary file 3 — ol3c01118_si_003.zip [file ol3c01118_si_003.zip › 13C-NMR/1ab_CARBON_01.fid/log]

Fri Jun 12 18:50:21 2020: Experiment started
Fri Jun 12 18:52:22 2020: BS 1 completed
Fri Jun 12 18:54:21 2020: BS 2 completed
Fri Jun 12 18:56:19 2020: BS 3 completed
Fri Jun 12 18:58:17 2020: BS 4 completed
Fri Jun 12 19:00:16 2020: BS 5 completed
Fri Jun 12 19:02:14 2020: BS 6 completed
Fri Jun 12 19:04:12 2020: BS 7 completed
Fri Jun 12 19:06:11 2020: BS 8 completed
Fri Jun 12 19:08:09 2020: BS 9 completed
Fri Jun 12 19:10:07 2020: BS 10 completed
Fri Jun 12 19:12:06 2020: BS 11 completed
Fri Jun 12 19:14:04 2020: BS 12 completed
Fri Jun 12 19:16:02 2020: BS 13 completed
Fri Jun 12 19:18:01 2020: BS 14 completed
Fri Jun 12 19:19:59 2020: BS 15 completed
Fri Jun 12 19:21:57 2020: BS 16 completed
Fri Jun 12 19:23:55 2020: BS 17 completed
Fri Jun 12 19:25:54 2020: BS 18 completed
Fri Jun 12 19:27:52 2020: BS 19 completed
Fri Jun 12 19:29:50 2020: BS 20 completed
Fri Jun 12 19:31:49 2020: BS 21 completed
Fri Jun 12 19:33:47 2020: BS 22 completed
Fri Jun 12 19:35:45 2020: BS 23 completed
Fri Jun 12 19:37:44 2020: BS 24 completed
Fri Jun 12 19:39:42 2020: BS 25 completed
Fri Jun 12 19:41:40 2020: BS 26 completed
Fri Jun 12 19:43:39 2020: BS 27 completed
Fri Jun 12 19:45:37 2020: BS 28 completed
Fri Jun 12 19:47:35 2020: BS 29 completed
Fri Jun 12 19:49:34 2020: BS 30 completed
Fri Jun 12 19:51:32 2020: BS 31 completed
Fri Jun 12 19:52:01 2020: Acquisition complete
