# Supplementary material for: Base-Mediated Rearrangement of α-Dithioacetyl Propargylamines via Expansion of Dithioacetyl Ring: Synthesis of Medium-Sized S,S-Heterocycles
Source: Org Lett. 2023 May 26;25(22):4028–32. doi: 10.1021/acs.orglett.3c01118 (PMC10262264; doi:10.1021/acs.orglett.3c01118)
Supplement: Supplementary file 3 — ol3c01118_si_003.zip [file ol3c01118_si_003.zip › 13C-NMR/1ac_CARBON_01.fid/log]

Fri Feb  5 17:32:53 2021: Experiment started
Fri Feb  5 17:34:55 2021: BS 1 completed
Fri Feb  5 17:36:53 2021: BS 2 completed
Fri Feb  5 17:38:52 2021: BS 3 completed
Fri Feb  5 17:40:50 2021: BS 4 completed
Fri Feb  5 17:42:48 2021: BS 5 completed
Fri Feb  5 17:44:47 2021: BS 6 completed
Fri Feb  5 17:46:45 2021: BS 7 completed
Fri Feb  5 17:48:43 2021: BS 8 completed
Fri Feb  5 17:50:42 2021: BS 9 completed
Fri Feb  5 17:52:40 2021: BS 10 completed
Fri Feb  5 17:54:38 2021: BS 11 completed
Fri Feb  5 17:56:37 2021: BS 12 completed
Fri Feb  5 17:58:35 2021: BS 13 completed
Fri Feb  5 18:00:33 2021: BS 14 completed
Fri Feb  5 18:02:31 2021: BS 15 completed
Fri Feb  5 18:04:30 2021: BS 16 completed
Fri Feb  5 18:06:28 2021: BS 17 completed
Fri Feb  5 18:08:26 2021: BS 18 completed
Fri Feb  5 18:10:25 2021: BS 19 completed
Fri Feb  5 18:12:23 2021: BS 20 completed
Fri Feb  5 18:14:21 2021: BS 21 completed
Fri Feb  5 18:16:20 2021: BS 22 completed
Fri Feb  5 18:18:18 2021: BS 23 completed
Fri Feb  5 18:20:16 2021: BS 24 completed
Fri Feb  5 18:22:15 2021: BS 25 completed
Fri Feb  5 18:24:13 2021: BS 26 completed
Fri Feb  5 18:26:11 2021: BS 27 completed
Fri Feb  5 18:28:09 2021: BS 28 completed
Fri Feb  5 18:30:08 2021: BS 29 completed
Fri Feb  5 18:32:06 2021: BS 30 completed
Fri Feb  5 18:34:04 2021: BS 31 completed
Fri Feb  5 18:36:03 2021: BS 32 completed
Fri Feb  5 18:38:01 2021: BS 33 completed
Fri Feb  5 18:39:59 2021: BS 34 completed
Fri Feb  5 18:41:58 2021: BS 35 completed
Fri Feb  5 18:43:56 2021: BS 36 completed
Fri Feb  5 18:45:54 2021: BS 37 completed
Fri Feb  5 18:47:53 2021: BS 38 completed
Fri Feb  5 18:49:51 2021: BS 39 completed
Fri Feb  5 18:51:49 2021: BS 40 completed
Fri Feb  5 18:53:48 2021: BS 41 completed
Fri Feb  5 18:55:46 2021: BS 42 completed
Fri Feb  5 18:57:44 2021: BS 43 completed
Fri Feb  5 18:59:42 2021: BS 44 completed
Fri Feb  5 19:01:41 2021: BS 45 completed
Fri Feb  5 19:03:39 2021: BS 46 completed
Fri Feb  5 19:05:37 2021: BS 47 completed
Fri Feb  5 19:07:36 2021: BS 48 completed
Fri Feb  5 19:09:34 2021: BS 49 completed
Fri Feb  5 19:11:32 2021: BS 50 completed
Fri Feb  5 19:13:31 2021: BS 51 completed
Fri Feb  5 19:15:29 2021: BS 52 completed
Fri Feb  5 19:17:27 2021: BS 53 completed
Fri Feb  5 19:19:26 2021: BS 54 completed
Fri Feb  5 19:21:24 2021: BS 55 completed
Fri Feb  5 19:23:22 2021: BS 56 completed
Fri Feb  5 19:25:21 2021: BS 57 completed
Fri Feb  5 19:27:19 2021: BS 58 completed
Fri Feb  5 19:29:17 2021: BS 59 completed
Fri Feb  5 19:31:15 2021: BS 60 completed
Fri Feb  5 19:33:14 2021: BS 61 completed
Fri Feb  5 19:35:12 2021: BS 62 completed
Fri Feb  5 19:36:11 2021: Acquisition complete
