# Supplementary material for: Base-Mediated Rearrangement of α-Dithioacetyl Propargylamines via Expansion of Dithioacetyl Ring: Synthesis of Medium-Sized S,S-Heterocycles
Source: Org Lett. 2023 May 26;25(22):4028–32. doi: 10.1021/acs.orglett.3c01118 (PMC10262264; doi:10.1021/acs.orglett.3c01118)
Supplement: Supplementary file 3 — ol3c01118_si_003.zip [file ol3c01118_si_003.zip › 13C-NMR/1ad_CARBON_01.fid/log]

Wed Feb 10 14:31:48 2021: Experiment started
Wed Feb 10 14:33:48 2021: BS 1 completed
Wed Feb 10 14:35:46 2021: BS 2 completed
Wed Feb 10 14:37:44 2021: BS 3 completed
Wed Feb 10 14:39:43 2021: BS 4 completed
Wed Feb 10 14:41:41 2021: BS 5 completed
Wed Feb 10 14:43:39 2021: BS 6 completed
Wed Feb 10 14:45:38 2021: BS 7 completed
Wed Feb 10 14:47:36 2021: BS 8 completed
Wed Feb 10 14:49:34 2021: BS 9 completed
Wed Feb 10 14:51:33 2021: BS 10 completed
Wed Feb 10 14:53:31 2021: BS 11 completed
Wed Feb 10 14:55:29 2021: BS 12 completed
Wed Feb 10 14:57:28 2021: BS 13 completed
Wed Feb 10 14:59:26 2021: BS 14 completed
Wed Feb 10 15:00:07 2021: Acquisition aborted
