# Supplementary material for: Base-Mediated Rearrangement of α-Dithioacetyl Propargylamines via Expansion of Dithioacetyl Ring: Synthesis of Medium-Sized S,S-Heterocycles
Source: Org Lett. 2023 May 26;25(22):4028–32. doi: 10.1021/acs.orglett.3c01118 (PMC10262264; doi:10.1021/acs.orglett.3c01118)
Supplement: Supplementary file 3 — ol3c01118_si_003.zip [file ol3c01118_si_003.zip › 13C-NMR/1a_CARBON_01.fid/log]

Wed Aug 21 01:33:25 2019: Experiment started
Wed Aug 21 01:35:26 2019: BS 1 completed
Wed Aug 21 01:37:24 2019: BS 2 completed
Wed Aug 21 01:39:23 2019: BS 3 completed
Wed Aug 21 01:41:21 2019: BS 4 completed
Wed Aug 21 01:43:19 2019: BS 5 completed
Wed Aug 21 01:45:18 2019: BS 6 completed
Wed Aug 21 01:47:16 2019: BS 7 completed
Wed Aug 21 01:49:14 2019: BS 8 completed
Wed Aug 21 01:51:13 2019: BS 9 completed
Wed Aug 21 01:53:11 2019: BS 10 completed
Wed Aug 21 01:55:09 2019: BS 11 completed
Wed Aug 21 01:57:08 2019: BS 12 completed
Wed Aug 21 01:59:06 2019: BS 13 completed
Wed Aug 21 02:01:04 2019: BS 14 completed
Wed Aug 21 02:03:03 2019: BS 15 completed
Wed Aug 21 02:05:01 2019: BS 16 completed
Wed Aug 21 02:06:59 2019: BS 17 completed
Wed Aug 21 02:08:57 2019: BS 18 completed
Wed Aug 21 02:10:56 2019: BS 19 completed
Wed Aug 21 02:12:54 2019: BS 20 completed
Wed Aug 21 02:14:52 2019: BS 21 completed
Wed Aug 21 02:16:51 2019: BS 22 completed
Wed Aug 21 02:18:49 2019: BS 23 completed
Wed Aug 21 02:20:47 2019: BS 24 completed
Wed Aug 21 02:22:46 2019: BS 25 completed
Wed Aug 21 02:24:44 2019: BS 26 completed
Wed Aug 21 02:26:42 2019: BS 27 completed
Wed Aug 21 02:28:41 2019: BS 28 completed
Wed Aug 21 02:30:39 2019: BS 29 completed
Wed Aug 21 02:32:37 2019: BS 30 completed
Wed Aug 21 02:34:36 2019: BS 31 completed
Wed Aug 21 02:36:34 2019: BS 32 completed
Wed Aug 21 02:38:32 2019: BS 33 completed
Wed Aug 21 02:40:30 2019: BS 34 completed
Wed Aug 21 02:42:29 2019: BS 35 completed
Wed Aug 21 02:44:27 2019: BS 36 completed
Wed Aug 21 02:46:25 2019: BS 37 completed
Wed Aug 21 02:48:24 2019: BS 38 completed
Wed Aug 21 02:50:22 2019: BS 39 completed
Wed Aug 21 02:52:20 2019: BS 40 completed
Wed Aug 21 02:54:19 2019: BS 41 completed
Wed Aug 21 02:56:17 2019: BS 42 completed
Wed Aug 21 02:58:15 2019: BS 43 completed
Wed Aug 21 03:00:14 2019: BS 44 completed
Wed Aug 21 03:02:12 2019: BS 45 completed
Wed Aug 21 03:04:10 2019: BS 46 completed
Wed Aug 21 03:05:54 2019: Acquisition complete
