# Supplementary material for: Base-Mediated Rearrangement of α-Dithioacetyl Propargylamines via Expansion of Dithioacetyl Ring: Synthesis of Medium-Sized S,S-Heterocycles
Source: Org Lett. 2023 May 26;25(22):4028–32. doi: 10.1021/acs.orglett.3c01118 (PMC10262264; doi:10.1021/acs.orglett.3c01118)
Supplement: Supplementary file 3 — ol3c01118_si_003.zip [file ol3c01118_si_003.zip › 13C-NMR/1b_CARBON_01.fid/log]

Fri Apr 17 14:43:29 2020: Experiment started
Fri Apr 17 14:45:29 2020: BS 1 completed
Fri Apr 17 14:47:27 2020: BS 2 completed
Fri Apr 17 14:49:26 2020: BS 3 completed
Fri Apr 17 14:51:24 2020: BS 4 completed
Fri Apr 17 14:53:22 2020: BS 5 completed
Fri Apr 17 14:55:21 2020: BS 6 completed
Fri Apr 17 14:57:19 2020: BS 7 completed
Fri Apr 17 14:59:17 2020: BS 8 completed
Fri Apr 17 15:01:16 2020: BS 9 completed
Fri Apr 17 15:03:14 2020: BS 10 completed
Fri Apr 17 15:05:12 2020: BS 11 completed
Fri Apr 17 15:07:11 2020: BS 12 completed
Fri Apr 17 15:09:09 2020: BS 13 completed
Fri Apr 17 15:11:07 2020: BS 14 completed
Fri Apr 17 15:13:05 2020: BS 15 completed
Fri Apr 17 15:15:04 2020: BS 16 completed
Fri Apr 17 15:17:02 2020: BS 17 completed
Fri Apr 17 15:19:00 2020: BS 18 completed
Fri Apr 17 15:20:59 2020: BS 19 completed
Fri Apr 17 15:22:57 2020: BS 20 completed
Fri Apr 17 15:24:55 2020: BS 21 completed
Fri Apr 17 15:26:54 2020: BS 22 completed
Fri Apr 17 15:28:52 2020: BS 23 completed
Fri Apr 17 15:30:50 2020: BS 24 completed
Fri Apr 17 15:32:49 2020: BS 25 completed
Fri Apr 17 15:34:47 2020: BS 26 completed
Fri Apr 17 15:36:45 2020: BS 27 completed
Fri Apr 17 15:38:44 2020: BS 28 completed
Fri Apr 17 15:40:42 2020: BS 29 completed
Fri Apr 17 15:42:40 2020: BS 30 completed
Fri Apr 17 15:44:38 2020: BS 31 completed
Fri Apr 17 15:46:37 2020: BS 32 completed
Fri Apr 17 15:48:35 2020: BS 33 completed
Fri Apr 17 15:50:33 2020: BS 34 completed
Fri Apr 17 15:52:32 2020: BS 35 completed
Fri Apr 17 15:54:30 2020: BS 36 completed
Fri Apr 17 15:56:28 2020: BS 37 completed
Fri Apr 17 15:58:27 2020: BS 38 completed
Fri Apr 17 16:00:25 2020: BS 39 completed
Fri Apr 17 16:02:23 2020: BS 40 completed
Fri Apr 17 16:04:22 2020: BS 41 completed
Fri Apr 17 16:06:20 2020: BS 42 completed
Fri Apr 17 16:08:18 2020: BS 43 completed
Fri Apr 17 16:10:17 2020: BS 44 completed
Fri Apr 17 16:12:15 2020: BS 45 completed
Fri Apr 17 16:14:13 2020: BS 46 completed
Fri Apr 17 16:16:11 2020: BS 47 completed
Fri Apr 17 16:18:10 2020: BS 48 completed
Fri Apr 17 16:20:08 2020: BS 49 completed
Fri Apr 17 16:22:06 2020: BS 50 completed
Fri Apr 17 16:23:39 2020: Acquisition aborted
