# Supplementary material for: Base-Mediated Rearrangement of α-Dithioacetyl Propargylamines via Expansion of Dithioacetyl Ring: Synthesis of Medium-Sized S,S-Heterocycles
Source: Org Lett. 2023 May 26;25(22):4028–32. doi: 10.1021/acs.orglett.3c01118 (PMC10262264; doi:10.1021/acs.orglett.3c01118)
Supplement: Supplementary file 3 — ol3c01118_si_003.zip [file ol3c01118_si_003.zip › 13C-NMR/1c_CARBON_01.fid/log]

Fri Feb 26 12:20:39 2021: Experiment started
Fri Feb 26 12:22:41 2021: BS 1 completed
Fri Feb 26 12:24:39 2021: BS 2 completed
Fri Feb 26 12:26:37 2021: BS 3 completed
Fri Feb 26 12:28:36 2021: BS 4 completed
Fri Feb 26 12:30:34 2021: BS 5 completed
Fri Feb 26 12:32:32 2021: BS 6 completed
Fri Feb 26 12:34:31 2021: BS 7 completed
Fri Feb 26 12:36:29 2021: BS 8 completed
Fri Feb 26 12:38:27 2021: BS 9 completed
Fri Feb 26 12:40:26 2021: BS 10 completed
Fri Feb 26 12:42:24 2021: BS 11 completed
Fri Feb 26 12:44:22 2021: BS 12 completed
Fri Feb 26 12:46:21 2021: BS 13 completed
Fri Feb 26 12:48:19 2021: BS 14 completed
Fri Feb 26 12:50:17 2021: BS 15 completed
Fri Feb 26 12:52:16 2021: BS 16 completed
Fri Feb 26 12:54:14 2021: BS 17 completed
Fri Feb 26 12:56:12 2021: BS 18 completed
Fri Feb 26 12:58:10 2021: BS 19 completed
Fri Feb 26 12:58:46 2021: Acquisition aborted
