# Supplementary material for: Base-Mediated Rearrangement of α-Dithioacetyl Propargylamines via Expansion of Dithioacetyl Ring: Synthesis of Medium-Sized S,S-Heterocycles
Source: Org Lett. 2023 May 26;25(22):4028–32. doi: 10.1021/acs.orglett.3c01118 (PMC10262264; doi:10.1021/acs.orglett.3c01118)
Supplement: Supplementary file 3 — ol3c01118_si_003.zip [file ol3c01118_si_003.zip › 13C-NMR/1d_CARBON_01.fid/log]

Thu May 14 18:59:12 2020: Experiment started
Thu May 14 19:01:12 2020: BS 1 completed
Thu May 14 19:03:10 2020: BS 2 completed
Thu May 14 19:05:08 2020: BS 3 completed
Thu May 14 19:07:06 2020: BS 4 completed
Thu May 14 19:09:05 2020: BS 5 completed
Thu May 14 19:11:03 2020: BS 6 completed
Thu May 14 19:13:01 2020: BS 7 completed
Thu May 14 19:15:00 2020: BS 8 completed
Thu May 14 19:16:58 2020: BS 9 completed
Thu May 14 19:18:56 2020: BS 10 completed
Thu May 14 19:20:55 2020: BS 11 completed
Thu May 14 19:22:53 2020: BS 12 completed
Thu May 14 19:24:51 2020: BS 13 completed
Thu May 14 19:26:50 2020: BS 14 completed
Thu May 14 19:28:48 2020: BS 15 completed
Thu May 14 19:30:46 2020: BS 16 completed
Thu May 14 19:32:45 2020: BS 17 completed
Thu May 14 19:34:43 2020: BS 18 completed
Thu May 14 19:36:41 2020: BS 19 completed
Thu May 14 19:38:39 2020: BS 20 completed
Thu May 14 19:40:38 2020: BS 21 completed
Thu May 14 19:42:36 2020: BS 22 completed
Thu May 14 19:44:34 2020: BS 23 completed
Thu May 14 19:46:33 2020: BS 24 completed
Thu May 14 19:48:31 2020: BS 25 completed
Thu May 14 19:50:29 2020: BS 26 completed
Thu May 14 19:52:28 2020: BS 27 completed
Thu May 14 19:54:26 2020: BS 28 completed
Thu May 14 19:56:24 2020: BS 29 completed
Thu May 14 19:58:23 2020: BS 30 completed
Thu May 14 20:00:21 2020: BS 31 completed
Thu May 14 20:00:50 2020: Acquisition complete
