# Supplementary material for: Base-Mediated Rearrangement of α-Dithioacetyl Propargylamines via Expansion of Dithioacetyl Ring: Synthesis of Medium-Sized S,S-Heterocycles
Source: Org Lett. 2023 May 26;25(22):4028–32. doi: 10.1021/acs.orglett.3c01118 (PMC10262264; doi:10.1021/acs.orglett.3c01118)
Supplement: Supplementary file 3 — ol3c01118_si_003.zip [file ol3c01118_si_003.zip › 13C-NMR/1e_CARBON_01.fid/log]

Tue Nov  2 11:37:09 2021: Experiment started
Tue Nov  2 11:39:11 2021: BS 1 completed
Tue Nov  2 11:41:09 2021: BS 2 completed
Tue Nov  2 11:43:07 2021: BS 3 completed
Tue Nov  2 11:45:06 2021: BS 4 completed
Tue Nov  2 11:47:04 2021: BS 5 completed
Tue Nov  2 11:49:02 2021: BS 6 completed
Tue Nov  2 11:51:00 2021: BS 7 completed
Tue Nov  2 11:52:59 2021: BS 8 completed
Tue Nov  2 11:54:57 2021: BS 9 completed
Tue Nov  2 11:56:55 2021: BS 10 completed
Tue Nov  2 11:58:54 2021: BS 11 completed
Tue Nov  2 12:00:52 2021: BS 12 completed
Tue Nov  2 12:02:50 2021: BS 13 completed
Tue Nov  2 12:04:49 2021: BS 14 completed
Tue Nov  2 12:06:47 2021: BS 15 completed
Tue Nov  2 12:08:45 2021: BS 16 completed
Tue Nov  2 12:10:44 2021: BS 17 completed
Tue Nov  2 12:12:42 2021: BS 18 completed
Tue Nov  2 12:14:40 2021: BS 19 completed
Tue Nov  2 12:16:39 2021: BS 20 completed
Tue Nov  2 12:18:37 2021: BS 21 completed
Tue Nov  2 12:20:35 2021: BS 22 completed
Tue Nov  2 12:22:33 2021: BS 23 completed
Tue Nov  2 12:24:32 2021: BS 24 completed
Tue Nov  2 12:26:30 2021: Acquisition complete
