# Supplementary material for: Base-Mediated Rearrangement of α-Dithioacetyl Propargylamines via Expansion of Dithioacetyl Ring: Synthesis of Medium-Sized S,S-Heterocycles
Source: Org Lett. 2023 May 26;25(22):4028–32. doi: 10.1021/acs.orglett.3c01118 (PMC10262264; doi:10.1021/acs.orglett.3c01118)
Supplement: Supplementary file 3 — ol3c01118_si_003.zip [file ol3c01118_si_003.zip › 13C-NMR/1f_CARBON_01.fid/log]

Tue Nov 23 15:48:13 2021: Experiment started
Tue Nov 23 15:50:12 2021: BS 1 completed
Tue Nov 23 15:52:11 2021: BS 2 completed
Tue Nov 23 15:54:09 2021: BS 3 completed
Tue Nov 23 15:56:07 2021: BS 4 completed
Tue Nov 23 15:58:06 2021: BS 5 completed
Tue Nov 23 16:00:04 2021: BS 6 completed
Tue Nov 23 16:02:02 2021: BS 7 completed
Tue Nov 23 16:04:01 2021: BS 8 completed
Tue Nov 23 16:05:59 2021: BS 9 completed
Tue Nov 23 16:07:57 2021: BS 10 completed
Tue Nov 23 16:09:56 2021: BS 11 completed
Tue Nov 23 16:11:54 2021: BS 12 completed
Tue Nov 23 16:13:52 2021: BS 13 completed
Tue Nov 23 16:15:50 2021: BS 14 completed
Tue Nov 23 16:17:49 2021: BS 15 completed
Tue Nov 23 16:19:47 2021: BS 16 completed
Tue Nov 23 16:21:45 2021: BS 17 completed
Tue Nov 23 16:23:44 2021: BS 18 completed
Tue Nov 23 16:25:42 2021: BS 19 completed
Tue Nov 23 16:27:40 2021: BS 20 completed
Tue Nov 23 16:29:39 2021: BS 21 completed
Tue Nov 23 16:31:37 2021: BS 22 completed
Tue Nov 23 16:33:35 2021: BS 23 completed
Tue Nov 23 16:34:10 2021: Acquisition aborted
