# Supplementary material for: Base-Mediated Rearrangement of α-Dithioacetyl Propargylamines via Expansion of Dithioacetyl Ring: Synthesis of Medium-Sized S,S-Heterocycles
Source: Org Lett. 2023 May 26;25(22):4028–32. doi: 10.1021/acs.orglett.3c01118 (PMC10262264; doi:10.1021/acs.orglett.3c01118)
Supplement: Supplementary file 3 — ol3c01118_si_003.zip [file ol3c01118_si_003.zip › 13C-NMR/1g_CARBON_01.fid/log]

Wed Dec 15 10:01:40 2021: Experiment started
Wed Dec 15 10:03:41 2021: BS 1 completed
Wed Dec 15 10:05:39 2021: BS 2 completed
Wed Dec 15 10:07:38 2021: BS 3 completed
Wed Dec 15 10:09:36 2021: BS 4 completed
Wed Dec 15 10:11:34 2021: BS 5 completed
Wed Dec 15 10:13:33 2021: BS 6 completed
Wed Dec 15 10:15:31 2021: BS 7 completed
Wed Dec 15 10:17:29 2021: BS 8 completed
Wed Dec 15 10:19:28 2021: BS 9 completed
Wed Dec 15 10:21:26 2021: BS 10 completed
Wed Dec 15 10:23:24 2021: BS 11 completed
Wed Dec 15 10:25:23 2021: BS 12 completed
Wed Dec 15 10:27:21 2021: BS 13 completed
Wed Dec 15 10:29:19 2021: BS 14 completed
Wed Dec 15 10:31:17 2021: BS 15 completed
Wed Dec 15 10:33:16 2021: BS 16 completed
Wed Dec 15 10:35:14 2021: BS 17 completed
Wed Dec 15 10:37:12 2021: BS 18 completed
Wed Dec 15 10:39:11 2021: BS 19 completed
Wed Dec 15 10:41:09 2021: BS 20 completed
Wed Dec 15 10:43:07 2021: BS 21 completed
Wed Dec 15 10:45:06 2021: BS 22 completed
Wed Dec 15 10:47:04 2021: BS 23 completed
Wed Dec 15 10:49:02 2021: BS 24 completed
Wed Dec 15 10:51:01 2021: BS 25 completed
Wed Dec 15 10:52:59 2021: BS 26 completed
Wed Dec 15 10:54:57 2021: BS 27 completed
Wed Dec 15 10:56:56 2021: BS 28 completed
Wed Dec 15 10:58:54 2021: BS 29 completed
Wed Dec 15 11:00:52 2021: BS 30 completed
Wed Dec 15 11:02:50 2021: BS 31 completed
Wed Dec 15 11:03:20 2021: Acquisition complete
