# Supplementary material for: Base-Mediated Rearrangement of α-Dithioacetyl Propargylamines via Expansion of Dithioacetyl Ring: Synthesis of Medium-Sized S,S-Heterocycles
Source: Org Lett. 2023 May 26;25(22):4028–32. doi: 10.1021/acs.orglett.3c01118 (PMC10262264; doi:10.1021/acs.orglett.3c01118)
Supplement: Supplementary file 3 — ol3c01118_si_003.zip [file ol3c01118_si_003.zip › 13C-NMR/1i_CARBON_01.fid/log]

Mon Jun  8 14:21:45 2020: Experiment started
Mon Jun  8 14:23:45 2020: BS 1 completed
Mon Jun  8 14:25:43 2020: BS 2 completed
Mon Jun  8 14:27:41 2020: BS 3 completed
Mon Jun  8 14:29:40 2020: BS 4 completed
Mon Jun  8 14:31:38 2020: BS 5 completed
Mon Jun  8 14:33:36 2020: BS 6 completed
Mon Jun  8 14:35:35 2020: BS 7 completed
Mon Jun  8 14:37:33 2020: BS 8 completed
Mon Jun  8 14:39:31 2020: BS 9 completed
Mon Jun  8 14:41:30 2020: BS 10 completed
Mon Jun  8 14:43:28 2020: BS 11 completed
Mon Jun  8 14:45:26 2020: BS 12 completed
Mon Jun  8 14:47:25 2020: BS 13 completed
Mon Jun  8 14:49:23 2020: BS 14 completed
Mon Jun  8 14:50:36 2020: Acquisition aborted
