# Supplementary material for: Base-Mediated Rearrangement of α-Dithioacetyl Propargylamines via Expansion of Dithioacetyl Ring: Synthesis of Medium-Sized S,S-Heterocycles
Source: Org Lett. 2023 May 26;25(22):4028–32. doi: 10.1021/acs.orglett.3c01118 (PMC10262264; doi:10.1021/acs.orglett.3c01118)
Supplement: Supplementary file 3 — ol3c01118_si_003.zip [file ol3c01118_si_003.zip › 13C-NMR/1j_CARBON_01.fid/log]

Thu Apr 30 14:58:09 2020: Experiment started
Thu Apr 30 15:00:09 2020: BS 1 completed
Thu Apr 30 15:02:07 2020: BS 2 completed
Thu Apr 30 15:04:05 2020: BS 3 completed
Thu Apr 30 15:06:04 2020: BS 4 completed
Thu Apr 30 15:08:02 2020: BS 5 completed
Thu Apr 30 15:10:00 2020: BS 6 completed
Thu Apr 30 15:11:59 2020: BS 7 completed
Thu Apr 30 15:13:57 2020: BS 8 completed
Thu Apr 30 15:15:55 2020: BS 9 completed
Thu Apr 30 15:17:54 2020: BS 10 completed
Thu Apr 30 15:19:52 2020: BS 11 completed
Thu Apr 30 15:21:50 2020: BS 12 completed
Thu Apr 30 15:23:49 2020: BS 13 completed
Thu Apr 30 15:25:47 2020: BS 14 completed
Thu Apr 30 15:27:45 2020: BS 15 completed
Thu Apr 30 15:29:44 2020: BS 16 completed
Thu Apr 30 15:31:42 2020: BS 17 completed
Thu Apr 30 15:33:40 2020: BS 18 completed
Thu Apr 30 15:35:38 2020: BS 19 completed
Thu Apr 30 15:37:37 2020: BS 20 completed
Thu Apr 30 15:39:35 2020: BS 21 completed
Thu Apr 30 15:41:33 2020: BS 22 completed
Thu Apr 30 15:43:32 2020: BS 23 completed
Thu Apr 30 15:45:30 2020: BS 24 completed
Thu Apr 30 15:47:28 2020: BS 25 completed
Thu Apr 30 15:49:27 2020: BS 26 completed
Thu Apr 30 15:51:25 2020: BS 27 completed
Thu Apr 30 15:53:23 2020: BS 28 completed
Thu Apr 30 15:55:22 2020: BS 29 completed
Thu Apr 30 15:57:20 2020: BS 30 completed
Thu Apr 30 15:59:18 2020: BS 31 completed
Thu Apr 30 16:01:17 2020: BS 32 completed
Thu Apr 30 16:03:15 2020: BS 33 completed
Thu Apr 30 16:05:13 2020: BS 34 completed
Thu Apr 30 16:07:11 2020: BS 35 completed
Thu Apr 30 16:09:10 2020: BS 36 completed
Thu Apr 30 16:11:08 2020: BS 37 completed
Thu Apr 30 16:13:06 2020: BS 38 completed
Thu Apr 30 16:15:05 2020: BS 39 completed
Thu Apr 30 16:17:03 2020: BS 40 completed
Thu Apr 30 16:19:01 2020: BS 41 completed
Thu Apr 30 16:21:00 2020: BS 42 completed
Thu Apr 30 16:22:58 2020: BS 43 completed
Thu Apr 30 16:24:56 2020: BS 44 completed
Thu Apr 30 16:26:55 2020: BS 45 completed
Thu Apr 30 16:28:53 2020: BS 46 completed
Thu Apr 30 16:30:36 2020: Acquisition complete
