# Supplementary material for: Base-Mediated Rearrangement of α-Dithioacetyl Propargylamines via Expansion of Dithioacetyl Ring: Synthesis of Medium-Sized S,S-Heterocycles
Source: Org Lett. 2023 May 26;25(22):4028–32. doi: 10.1021/acs.orglett.3c01118 (PMC10262264; doi:10.1021/acs.orglett.3c01118)
Supplement: Supplementary file 3 — ol3c01118_si_003.zip [file ol3c01118_si_003.zip › 13C-NMR/1k_CARBON_01.fid/log]

Wed Sep 16 19:16:52 2020: Experiment started
Wed Sep 16 19:18:51 2020: BS 1 completed
Wed Sep 16 19:20:50 2020: BS 2 completed
Wed Sep 16 19:22:48 2020: BS 3 completed
Wed Sep 16 19:24:46 2020: BS 4 completed
Wed Sep 16 19:26:45 2020: BS 5 completed
Wed Sep 16 19:28:43 2020: BS 6 completed
Wed Sep 16 19:30:41 2020: BS 7 completed
Wed Sep 16 19:32:39 2020: BS 8 completed
Wed Sep 16 19:34:38 2020: BS 9 completed
Wed Sep 16 19:36:36 2020: BS 10 completed
Wed Sep 16 19:38:34 2020: BS 11 completed
Wed Sep 16 19:40:33 2020: BS 12 completed
Wed Sep 16 19:42:31 2020: BS 13 completed
Wed Sep 16 19:44:29 2020: BS 14 completed
Wed Sep 16 19:46:28 2020: BS 15 completed
Wed Sep 16 19:48:26 2020: BS 16 completed
Wed Sep 16 19:50:24 2020: BS 17 completed
Wed Sep 16 19:52:23 2020: BS 18 completed
Wed Sep 16 19:54:21 2020: BS 19 completed
Wed Sep 16 19:56:19 2020: BS 20 completed
Wed Sep 16 19:58:18 2020: BS 21 completed
Wed Sep 16 20:00:16 2020: BS 22 completed
Wed Sep 16 20:02:14 2020: BS 23 completed
Wed Sep 16 20:04:12 2020: BS 24 completed
Wed Sep 16 20:06:11 2020: BS 25 completed
Wed Sep 16 20:08:09 2020: BS 26 completed
Wed Sep 16 20:10:07 2020: BS 27 completed
Wed Sep 16 20:12:06 2020: BS 28 completed
Wed Sep 16 20:14:04 2020: BS 29 completed
Wed Sep 16 20:16:02 2020: BS 30 completed
Wed Sep 16 20:18:01 2020: BS 31 completed
Wed Sep 16 20:18:30 2020: Acquisition complete
