# Supplementary material for: Base-Mediated Rearrangement of α-Dithioacetyl Propargylamines via Expansion of Dithioacetyl Ring: Synthesis of Medium-Sized S,S-Heterocycles
Source: Org Lett. 2023 May 26;25(22):4028–32. doi: 10.1021/acs.orglett.3c01118 (PMC10262264; doi:10.1021/acs.orglett.3c01118)
Supplement: Supplementary file 3 — ol3c01118_si_003.zip [file ol3c01118_si_003.zip › 13C-NMR/1l_CARBON_01.fid/log]

Wed Jul  8 02:31:42 2020: Experiment started
Wed Jul  8 02:33:43 2020: BS 1 completed
Wed Jul  8 02:35:42 2020: BS 2 completed
Wed Jul  8 02:37:40 2020: BS 3 completed
Wed Jul  8 02:39:38 2020: BS 4 completed
Wed Jul  8 02:41:36 2020: BS 5 completed
Wed Jul  8 02:43:35 2020: BS 6 completed
Wed Jul  8 02:45:33 2020: BS 7 completed
Wed Jul  8 02:47:31 2020: BS 8 completed
Wed Jul  8 02:49:30 2020: BS 9 completed
Wed Jul  8 02:51:28 2020: BS 10 completed
Wed Jul  8 02:53:26 2020: BS 11 completed
Wed Jul  8 02:55:25 2020: BS 12 completed
Wed Jul  8 02:57:23 2020: BS 13 completed
Wed Jul  8 02:59:21 2020: BS 14 completed
Wed Jul  8 03:01:20 2020: BS 15 completed
Wed Jul  8 03:03:18 2020: BS 16 completed
Wed Jul  8 03:05:16 2020: BS 17 completed
Wed Jul  8 03:07:15 2020: BS 18 completed
Wed Jul  8 03:09:13 2020: BS 19 completed
Wed Jul  8 03:11:11 2020: BS 20 completed
Wed Jul  8 03:13:09 2020: BS 21 completed
Wed Jul  8 03:15:08 2020: BS 22 completed
Wed Jul  8 03:17:06 2020: BS 23 completed
Wed Jul  8 03:19:04 2020: BS 24 completed
Wed Jul  8 03:21:03 2020: BS 25 completed
Wed Jul  8 03:23:01 2020: BS 26 completed
Wed Jul  8 03:24:59 2020: BS 27 completed
Wed Jul  8 03:26:58 2020: BS 28 completed
Wed Jul  8 03:28:56 2020: BS 29 completed
Wed Jul  8 03:30:54 2020: BS 30 completed
Wed Jul  8 03:32:53 2020: BS 31 completed
Wed Jul  8 03:33:22 2020: Acquisition complete
