# Supplementary material for: Base-Mediated Rearrangement of α-Dithioacetyl Propargylamines via Expansion of Dithioacetyl Ring: Synthesis of Medium-Sized S,S-Heterocycles
Source: Org Lett. 2023 May 26;25(22):4028–32. doi: 10.1021/acs.orglett.3c01118 (PMC10262264; doi:10.1021/acs.orglett.3c01118)
Supplement: Supplementary file 3 — ol3c01118_si_003.zip [file ol3c01118_si_003.zip › 13C-NMR/1m_CARBON_01.fid/log]

Tue Aug 18 18:17:44 2020: Experiment started
Tue Aug 18 18:19:46 2020: BS 1 completed
Tue Aug 18 18:21:44 2020: BS 2 completed
Tue Aug 18 18:23:42 2020: BS 3 completed
Tue Aug 18 18:25:41 2020: BS 4 completed
Tue Aug 18 18:27:39 2020: BS 5 completed
Tue Aug 18 18:29:37 2020: BS 6 completed
Tue Aug 18 18:31:36 2020: BS 7 completed
Tue Aug 18 18:33:34 2020: BS 8 completed
Tue Aug 18 18:35:32 2020: BS 9 completed
Tue Aug 18 18:37:31 2020: BS 10 completed
Tue Aug 18 18:39:29 2020: BS 11 completed
Tue Aug 18 18:41:27 2020: BS 12 completed
Tue Aug 18 18:43:26 2020: BS 13 completed
Tue Aug 18 18:45:24 2020: BS 14 completed
Tue Aug 18 18:47:22 2020: BS 15 completed
Tue Aug 18 18:49:20 2020: BS 16 completed
Tue Aug 18 18:51:19 2020: BS 17 completed
Tue Aug 18 18:53:17 2020: BS 18 completed
Tue Aug 18 18:55:15 2020: BS 19 completed
Tue Aug 18 18:57:14 2020: BS 20 completed
Tue Aug 18 18:59:12 2020: BS 21 completed
Tue Aug 18 19:01:10 2020: BS 22 completed
Tue Aug 18 19:03:09 2020: BS 23 completed
Tue Aug 18 19:05:07 2020: BS 24 completed
Tue Aug 18 19:07:05 2020: BS 25 completed
Tue Aug 18 19:09:04 2020: BS 26 completed
Tue Aug 18 19:11:02 2020: BS 27 completed
Tue Aug 18 19:13:00 2020: BS 28 completed
Tue Aug 18 19:14:58 2020: BS 29 completed
Tue Aug 18 19:16:57 2020: BS 30 completed
Tue Aug 18 19:18:55 2020: BS 31 completed
Tue Aug 18 19:19:25 2020: Acquisition complete
