# Supplementary material for: Base-Mediated Rearrangement of α-Dithioacetyl Propargylamines via Expansion of Dithioacetyl Ring: Synthesis of Medium-Sized S,S-Heterocycles
Source: Org Lett. 2023 May 26;25(22):4028–32. doi: 10.1021/acs.orglett.3c01118 (PMC10262264; doi:10.1021/acs.orglett.3c01118)
Supplement: Supplementary file 3 — ol3c01118_si_003.zip [file ol3c01118_si_003.zip › 13C-NMR/1n_CARBON_01.fid/log]

Mon Apr 27 17:22:53 2020: Experiment started
Mon Apr 27 17:24:53 2020: BS 1 completed
Mon Apr 27 17:26:51 2020: BS 2 completed
Mon Apr 27 17:28:50 2020: BS 3 completed
Mon Apr 27 17:30:48 2020: BS 4 completed
Mon Apr 27 17:32:46 2020: BS 5 completed
Mon Apr 27 17:34:45 2020: BS 6 completed
Mon Apr 27 17:36:43 2020: BS 7 completed
Mon Apr 27 17:38:41 2020: BS 8 completed
Mon Apr 27 17:40:40 2020: BS 9 completed
Mon Apr 27 17:42:38 2020: BS 10 completed
Mon Apr 27 17:44:36 2020: BS 11 completed
Mon Apr 27 17:46:34 2020: BS 12 completed
Mon Apr 27 17:48:33 2020: BS 13 completed
Mon Apr 27 17:50:31 2020: BS 14 completed
Mon Apr 27 17:52:29 2020: BS 15 completed
Mon Apr 27 17:54:28 2020: BS 16 completed
Mon Apr 27 17:56:26 2020: BS 17 completed
Mon Apr 27 17:58:24 2020: BS 18 completed
Mon Apr 27 18:00:23 2020: BS 19 completed
Mon Apr 27 18:02:21 2020: BS 20 completed
Mon Apr 27 18:04:19 2020: BS 21 completed
Mon Apr 27 18:06:18 2020: BS 22 completed
Mon Apr 27 18:08:16 2020: BS 23 completed
Mon Apr 27 18:10:14 2020: BS 24 completed
Mon Apr 27 18:12:13 2020: BS 25 completed
Mon Apr 27 18:14:11 2020: BS 26 completed
Mon Apr 27 18:16:09 2020: BS 27 completed
Mon Apr 27 18:18:07 2020: BS 28 completed
Mon Apr 27 18:20:06 2020: BS 29 completed
Mon Apr 27 18:22:04 2020: BS 30 completed
Mon Apr 27 18:24:02 2020: BS 31 completed
Mon Apr 27 18:24:32 2020: Acquisition complete
