# Supplementary material for: Base-Mediated Rearrangement of α-Dithioacetyl Propargylamines via Expansion of Dithioacetyl Ring: Synthesis of Medium-Sized S,S-Heterocycles
Source: Org Lett. 2023 May 26;25(22):4028–32. doi: 10.1021/acs.orglett.3c01118 (PMC10262264; doi:10.1021/acs.orglett.3c01118)
Supplement: Supplementary file 3 — ol3c01118_si_003.zip [file ol3c01118_si_003.zip › 13C-NMR/1o_CARBON_01.fid/log]

Mon Apr 27 14:39:37 2020: Experiment started
Mon Apr 27 14:41:37 2020: BS 1 completed
Mon Apr 27 14:43:35 2020: BS 2 completed
Mon Apr 27 14:45:34 2020: BS 3 completed
Mon Apr 27 14:47:32 2020: BS 4 completed
Mon Apr 27 14:49:30 2020: BS 5 completed
Mon Apr 27 14:51:28 2020: BS 6 completed
Mon Apr 27 14:53:27 2020: BS 7 completed
Mon Apr 27 14:55:25 2020: BS 8 completed
Mon Apr 27 14:57:23 2020: BS 9 completed
Mon Apr 27 14:59:22 2020: BS 10 completed
Mon Apr 27 15:01:20 2020: BS 11 completed
Mon Apr 27 15:03:18 2020: BS 12 completed
Mon Apr 27 15:05:17 2020: BS 13 completed
Mon Apr 27 15:07:15 2020: BS 14 completed
Mon Apr 27 15:09:13 2020: BS 15 completed
Mon Apr 27 15:11:12 2020: BS 16 completed
Mon Apr 27 15:13:10 2020: BS 17 completed
Mon Apr 27 15:15:08 2020: BS 18 completed
Mon Apr 27 15:15:17 2020: Acquisition aborted
