# Supplementary material for: Base-Mediated Rearrangement of α-Dithioacetyl Propargylamines via Expansion of Dithioacetyl Ring: Synthesis of Medium-Sized S,S-Heterocycles
Source: Org Lett. 2023 May 26;25(22):4028–32. doi: 10.1021/acs.orglett.3c01118 (PMC10262264; doi:10.1021/acs.orglett.3c01118)
Supplement: Supplementary file 3 — ol3c01118_si_003.zip [file ol3c01118_si_003.zip › 13C-NMR/1p_CARBON_01.fid/log]

Thu Jun 11 18:50:33 2020: Experiment started
Thu Jun 11 18:52:35 2020: BS 1 completed
Thu Jun 11 18:54:33 2020: BS 2 completed
Thu Jun 11 18:56:31 2020: BS 3 completed
Thu Jun 11 18:58:29 2020: BS 4 completed
Thu Jun 11 19:00:28 2020: BS 5 completed
Thu Jun 11 19:02:26 2020: BS 6 completed
Thu Jun 11 19:04:24 2020: BS 7 completed
Thu Jun 11 19:06:23 2020: BS 8 completed
Thu Jun 11 19:08:21 2020: BS 9 completed
Thu Jun 11 19:10:19 2020: BS 10 completed
Thu Jun 11 19:12:18 2020: BS 11 completed
Thu Jun 11 19:14:16 2020: BS 12 completed
Thu Jun 11 19:16:14 2020: BS 13 completed
Thu Jun 11 19:18:13 2020: BS 14 completed
Thu Jun 11 19:20:11 2020: BS 15 completed
Thu Jun 11 19:22:09 2020: BS 16 completed
Thu Jun 11 19:24:08 2020: BS 17 completed
Thu Jun 11 19:26:06 2020: BS 18 completed
Thu Jun 11 19:28:04 2020: BS 19 completed
Thu Jun 11 19:30:02 2020: BS 20 completed
Thu Jun 11 19:32:01 2020: BS 21 completed
Thu Jun 11 19:33:59 2020: BS 22 completed
Thu Jun 11 19:35:57 2020: BS 23 completed
Thu Jun 11 19:37:56 2020: BS 24 completed
Thu Jun 11 19:39:54 2020: BS 25 completed
Thu Jun 11 19:41:52 2020: BS 26 completed
Thu Jun 11 19:43:51 2020: BS 27 completed
Thu Jun 11 19:45:49 2020: BS 28 completed
Thu Jun 11 19:47:47 2020: BS 29 completed
Thu Jun 11 19:49:46 2020: BS 30 completed
Thu Jun 11 19:51:44 2020: BS 31 completed
Thu Jun 11 19:52:13 2020: Acquisition complete
