# Supplementary material for: Base-Mediated Rearrangement of α-Dithioacetyl Propargylamines via Expansion of Dithioacetyl Ring: Synthesis of Medium-Sized S,S-Heterocycles
Source: Org Lett. 2023 May 26;25(22):4028–32. doi: 10.1021/acs.orglett.3c01118 (PMC10262264; doi:10.1021/acs.orglett.3c01118)
Supplement: Supplementary file 3 — ol3c01118_si_003.zip [file ol3c01118_si_003.zip › 13C-NMR/1q_CARBON_01.fid/log]

Wed Mar  3 12:42:19 2021: Experiment started
Wed Mar  3 12:44:21 2021: BS 1 completed
Wed Mar  3 12:46:19 2021: BS 2 completed
Wed Mar  3 12:48:17 2021: BS 3 completed
Wed Mar  3 12:50:15 2021: BS 4 completed
Wed Mar  3 12:52:14 2021: BS 5 completed
Wed Mar  3 12:54:12 2021: BS 6 completed
Wed Mar  3 12:56:10 2021: BS 7 completed
Wed Mar  3 12:58:09 2021: BS 8 completed
Wed Mar  3 13:00:07 2021: BS 9 completed
Wed Mar  3 13:02:05 2021: BS 10 completed
Wed Mar  3 13:04:04 2021: BS 11 completed
Wed Mar  3 13:06:02 2021: BS 12 completed
Wed Mar  3 13:08:00 2021: BS 13 completed
Wed Mar  3 13:09:59 2021: BS 14 completed
Wed Mar  3 13:11:57 2021: BS 15 completed
Wed Mar  3 13:13:55 2021: BS 16 completed
Wed Mar  3 13:15:54 2021: BS 17 completed
Wed Mar  3 13:17:52 2021: BS 18 completed
Wed Mar  3 13:19:50 2021: BS 19 completed
Wed Mar  3 13:21:48 2021: BS 20 completed
Wed Mar  3 13:23:47 2021: BS 21 completed
Wed Mar  3 13:25:45 2021: BS 22 completed
Wed Mar  3 13:27:43 2021: BS 23 completed
Wed Mar  3 13:29:42 2021: BS 24 completed
Wed Mar  3 13:31:40 2021: BS 25 completed
Wed Mar  3 13:33:38 2021: BS 26 completed
Wed Mar  3 13:35:37 2021: BS 27 completed
Wed Mar  3 13:37:35 2021: BS 28 completed
Wed Mar  3 13:39:33 2021: BS 29 completed
Wed Mar  3 13:41:32 2021: BS 30 completed
Wed Mar  3 13:43:30 2021: BS 31 completed
Wed Mar  3 13:43:59 2021: Acquisition complete
