# Supplementary material for: Base-Mediated Rearrangement of α-Dithioacetyl Propargylamines via Expansion of Dithioacetyl Ring: Synthesis of Medium-Sized S,S-Heterocycles
Source: Org Lett. 2023 May 26;25(22):4028–32. doi: 10.1021/acs.orglett.3c01118 (PMC10262264; doi:10.1021/acs.orglett.3c01118)
Supplement: Supplementary file 3 — ol3c01118_si_003.zip [file ol3c01118_si_003.zip › 13C-NMR/1r_CARBON_01.fid/log]

Thu Mar 11 15:57:33 2021: Experiment started
Thu Mar 11 15:59:33 2021: BS 1 completed
Thu Mar 11 16:01:31 2021: BS 2 completed
Thu Mar 11 16:03:29 2021: BS 3 completed
Thu Mar 11 16:05:27 2021: BS 4 completed
Thu Mar 11 16:07:26 2021: BS 5 completed
Thu Mar 11 16:09:24 2021: BS 6 completed
Thu Mar 11 16:11:22 2021: BS 7 completed
Thu Mar 11 16:13:21 2021: BS 8 completed
Thu Mar 11 16:15:19 2021: BS 9 completed
Thu Mar 11 16:17:17 2021: BS 10 completed
Thu Mar 11 16:19:16 2021: BS 11 completed
Thu Mar 11 16:21:14 2021: BS 12 completed
Thu Mar 11 16:23:12 2021: BS 13 completed
Thu Mar 11 16:25:11 2021: BS 14 completed
Thu Mar 11 16:27:09 2021: BS 15 completed
Thu Mar 11 16:29:07 2021: BS 16 completed
Thu Mar 11 16:31:06 2021: BS 17 completed
Thu Mar 11 16:32:18 2021: Acquisition aborted
