# Supplementary material for: Base-Mediated Rearrangement of α-Dithioacetyl Propargylamines via Expansion of Dithioacetyl Ring: Synthesis of Medium-Sized S,S-Heterocycles
Source: Org Lett. 2023 May 26;25(22):4028–32. doi: 10.1021/acs.orglett.3c01118 (PMC10262264; doi:10.1021/acs.orglett.3c01118)
Supplement: Supplementary file 3 — ol3c01118_si_003.zip [file ol3c01118_si_003.zip › 13C-NMR/1s_CARBON_01.fid/log]

Tue Jun 30 20:41:26 2020: Experiment started
Tue Jun 30 20:43:26 2020: BS 1 completed
Tue Jun 30 20:45:24 2020: BS 2 completed
Tue Jun 30 20:47:23 2020: BS 3 completed
Tue Jun 30 20:49:21 2020: BS 4 completed
Tue Jun 30 20:51:19 2020: BS 5 completed
Tue Jun 30 20:53:17 2020: BS 6 completed
Tue Jun 30 20:55:16 2020: BS 7 completed
Tue Jun 30 20:57:14 2020: BS 8 completed
Tue Jun 30 20:59:12 2020: BS 9 completed
Tue Jun 30 21:01:11 2020: BS 10 completed
Tue Jun 30 21:03:09 2020: BS 11 completed
Tue Jun 30 21:05:07 2020: BS 12 completed
Tue Jun 30 21:07:06 2020: BS 13 completed
Tue Jun 30 21:09:04 2020: BS 14 completed
Tue Jun 30 21:11:02 2020: BS 15 completed
Tue Jun 30 21:13:01 2020: BS 16 completed
Tue Jun 30 21:14:59 2020: BS 17 completed
Tue Jun 30 21:16:57 2020: BS 18 completed
Tue Jun 30 21:18:56 2020: BS 19 completed
Tue Jun 30 21:20:54 2020: BS 20 completed
Tue Jun 30 21:22:52 2020: BS 21 completed
Tue Jun 30 21:24:50 2020: BS 22 completed
Tue Jun 30 21:26:49 2020: BS 23 completed
Tue Jun 30 21:28:47 2020: BS 24 completed
Tue Jun 30 21:30:45 2020: BS 25 completed
Tue Jun 30 21:32:44 2020: BS 26 completed
Tue Jun 30 21:34:42 2020: BS 27 completed
Tue Jun 30 21:36:40 2020: BS 28 completed
Tue Jun 30 21:38:39 2020: BS 29 completed
Tue Jun 30 21:40:37 2020: BS 30 completed
Tue Jun 30 21:42:35 2020: BS 31 completed
Tue Jun 30 21:43:05 2020: Acquisition complete
