# Supplementary material for: Base-Mediated Rearrangement of α-Dithioacetyl Propargylamines via Expansion of Dithioacetyl Ring: Synthesis of Medium-Sized S,S-Heterocycles
Source: Org Lett. 2023 May 26;25(22):4028–32. doi: 10.1021/acs.orglett.3c01118 (PMC10262264; doi:10.1021/acs.orglett.3c01118)
Supplement: Supplementary file 3 — ol3c01118_si_003.zip [file ol3c01118_si_003.zip › 13C-NMR/1t_CARBON_01.fid/log]

Tue Mar  9 21:57:56 2021: Experiment started
Tue Mar  9 21:59:56 2021: BS 1 completed
Tue Mar  9 22:01:54 2021: BS 2 completed
Tue Mar  9 22:03:52 2021: BS 3 completed
Tue Mar  9 22:05:51 2021: BS 4 completed
Tue Mar  9 22:07:49 2021: BS 5 completed
Tue Mar  9 22:09:47 2021: BS 6 completed
Tue Mar  9 22:11:45 2021: BS 7 completed
Tue Mar  9 22:13:44 2021: BS 8 completed
Tue Mar  9 22:15:42 2021: BS 9 completed
Tue Mar  9 22:17:40 2021: BS 10 completed
Tue Mar  9 22:19:39 2021: BS 11 completed
Tue Mar  9 22:21:37 2021: BS 12 completed
Tue Mar  9 22:23:35 2021: BS 13 completed
Tue Mar  9 22:25:34 2021: BS 14 completed
Tue Mar  9 22:27:32 2021: BS 15 completed
Tue Mar  9 22:29:30 2021: BS 16 completed
Tue Mar  9 22:31:29 2021: BS 17 completed
Tue Mar  9 22:33:27 2021: BS 18 completed
Tue Mar  9 22:35:25 2021: BS 19 completed
Tue Mar  9 22:37:24 2021: BS 20 completed
Tue Mar  9 22:39:22 2021: BS 21 completed
Tue Mar  9 22:41:20 2021: BS 22 completed
Tue Mar  9 22:43:18 2021: BS 23 completed
Tue Mar  9 22:45:17 2021: BS 24 completed
Tue Mar  9 22:47:15 2021: BS 25 completed
Tue Mar  9 22:49:13 2021: BS 26 completed
Tue Mar  9 22:51:12 2021: BS 27 completed
Tue Mar  9 22:53:10 2021: BS 28 completed
Tue Mar  9 22:55:08 2021: BS 29 completed
Tue Mar  9 22:57:07 2021: BS 30 completed
Tue Mar  9 22:59:05 2021: BS 31 completed
Tue Mar  9 22:59:35 2021: Acquisition complete
