# Supplementary material for: Base-Mediated Rearrangement of α-Dithioacetyl Propargylamines via Expansion of Dithioacetyl Ring: Synthesis of Medium-Sized S,S-Heterocycles
Source: Org Lett. 2023 May 26;25(22):4028–32. doi: 10.1021/acs.orglett.3c01118 (PMC10262264; doi:10.1021/acs.orglett.3c01118)
Supplement: Supplementary file 3 — ol3c01118_si_003.zip [file ol3c01118_si_003.zip › 13C-NMR/1u_CARBON_01.fid/log]

Tue Mar  9 11:38:38 2021: Experiment started
Tue Mar  9 11:40:38 2021: BS 1 completed
Tue Mar  9 11:42:36 2021: BS 2 completed
Tue Mar  9 11:44:35 2021: BS 3 completed
Tue Mar  9 11:46:33 2021: BS 4 completed
Tue Mar  9 11:48:31 2021: BS 5 completed
Tue Mar  9 11:50:30 2021: BS 6 completed
Tue Mar  9 11:52:28 2021: BS 7 completed
Tue Mar  9 11:54:26 2021: BS 8 completed
Tue Mar  9 11:56:25 2021: BS 9 completed
Tue Mar  9 11:58:23 2021: BS 10 completed
Tue Mar  9 12:00:21 2021: BS 11 completed
Tue Mar  9 12:02:20 2021: BS 12 completed
Tue Mar  9 12:04:18 2021: BS 13 completed
Tue Mar  9 12:06:16 2021: BS 14 completed
Tue Mar  9 12:08:15 2021: BS 15 completed
Tue Mar  9 12:10:13 2021: BS 16 completed
Tue Mar  9 12:12:11 2021: BS 17 completed
Tue Mar  9 12:14:09 2021: BS 18 completed
Tue Mar  9 12:16:08 2021: BS 19 completed
Tue Mar  9 12:18:06 2021: BS 20 completed
Tue Mar  9 12:20:04 2021: BS 21 completed
Tue Mar  9 12:22:03 2021: BS 22 completed
Tue Mar  9 12:24:01 2021: BS 23 completed
Tue Mar  9 12:25:59 2021: BS 24 completed
Tue Mar  9 12:27:58 2021: BS 25 completed
Tue Mar  9 12:29:56 2021: BS 26 completed
Tue Mar  9 12:31:54 2021: BS 27 completed
Tue Mar  9 12:33:53 2021: BS 28 completed
Tue Mar  9 12:35:51 2021: BS 29 completed
Tue Mar  9 12:37:49 2021: BS 30 completed
Tue Mar  9 12:39:48 2021: BS 31 completed
Tue Mar  9 12:40:17 2021: Acquisition complete
