# Supplementary material for: Base-Mediated Rearrangement of α-Dithioacetyl Propargylamines via Expansion of Dithioacetyl Ring: Synthesis of Medium-Sized S,S-Heterocycles
Source: Org Lett. 2023 May 26;25(22):4028–32. doi: 10.1021/acs.orglett.3c01118 (PMC10262264; doi:10.1021/acs.orglett.3c01118)
Supplement: Supplementary file 3 — ol3c01118_si_003.zip [file ol3c01118_si_003.zip › 13C-NMR/1v_CARBON_01.fid/log]

Thu Nov  1 10:42:08 2018: Experiment started
Thu Nov  1 10:44:07 2018: BS 1 completed
Thu Nov  1 10:46:06 2018: BS 2 completed
Thu Nov  1 10:48:04 2018: BS 3 completed
Thu Nov  1 10:50:02 2018: BS 4 completed
Thu Nov  1 10:52:01 2018: BS 5 completed
Thu Nov  1 10:53:59 2018: BS 6 completed
Thu Nov  1 10:55:57 2018: BS 7 completed
Thu Nov  1 10:57:56 2018: BS 8 completed
Thu Nov  1 10:59:54 2018: BS 9 completed
Thu Nov  1 11:01:52 2018: BS 10 completed
Thu Nov  1 11:03:50 2018: BS 11 completed
Thu Nov  1 11:05:49 2018: BS 12 completed
Thu Nov  1 11:07:47 2018: BS 13 completed
Thu Nov  1 11:09:45 2018: BS 14 completed
Thu Nov  1 11:11:44 2018: BS 15 completed
Thu Nov  1 11:13:42 2018: BS 16 completed
Thu Nov  1 11:15:40 2018: BS 17 completed
Thu Nov  1 11:17:39 2018: BS 18 completed
Thu Nov  1 11:19:37 2018: BS 19 completed
Thu Nov  1 11:21:35 2018: BS 20 completed
Thu Nov  1 11:23:34 2018: BS 21 completed
Thu Nov  1 11:25:32 2018: BS 22 completed
Thu Nov  1 11:27:30 2018: BS 23 completed
Thu Nov  1 11:29:29 2018: BS 24 completed
Thu Nov  1 11:31:27 2018: BS 25 completed
Thu Nov  1 11:33:25 2018: BS 26 completed
Thu Nov  1 11:35:23 2018: BS 27 completed
Thu Nov  1 11:37:22 2018: BS 28 completed
Thu Nov  1 11:39:20 2018: BS 29 completed
Thu Nov  1 11:41:18 2018: BS 30 completed
Thu Nov  1 11:43:17 2018: BS 31 completed
Thu Nov  1 11:45:15 2018: BS 32 completed
Thu Nov  1 11:47:13 2018: BS 33 completed
Thu Nov  1 11:49:12 2018: BS 34 completed
Thu Nov  1 11:51:10 2018: BS 35 completed
Thu Nov  1 11:53:08 2018: BS 36 completed
Thu Nov  1 11:55:07 2018: BS 37 completed
Thu Nov  1 11:57:05 2018: BS 38 completed
Thu Nov  1 11:59:03 2018: BS 39 completed
Thu Nov  1 12:01:01 2018: BS 40 completed
Thu Nov  1 12:03:00 2018: BS 41 completed
Thu Nov  1 12:04:58 2018: BS 42 completed
Thu Nov  1 12:06:56 2018: BS 43 completed
Thu Nov  1 12:08:55 2018: BS 44 completed
Thu Nov  1 12:10:53 2018: BS 45 completed
Thu Nov  1 12:12:51 2018: BS 46 completed
Thu Nov  1 12:14:50 2018: BS 47 completed
Thu Nov  1 12:16:48 2018: BS 48 completed
Thu Nov  1 12:18:46 2018: BS 49 completed
Thu Nov  1 12:20:45 2018: BS 50 completed
Thu Nov  1 12:22:43 2018: BS 51 completed
Thu Nov  1 12:24:41 2018: BS 52 completed
Thu Nov  1 12:26:40 2018: BS 53 completed
Thu Nov  1 12:28:38 2018: BS 54 completed
Thu Nov  1 12:30:36 2018: BS 55 completed
Thu Nov  1 12:32:34 2018: BS 56 completed
Thu Nov  1 12:33:04 2018: Acquisition complete
