# Supplementary material for: Base-Mediated Rearrangement of α-Dithioacetyl Propargylamines via Expansion of Dithioacetyl Ring: Synthesis of Medium-Sized S,S-Heterocycles
Source: Org Lett. 2023 May 26;25(22):4028–32. doi: 10.1021/acs.orglett.3c01118 (PMC10262264; doi:10.1021/acs.orglett.3c01118)
Supplement: Supplementary file 3 — ol3c01118_si_003.zip [file ol3c01118_si_003.zip › 13C-NMR/1y_CARBON_01.fid/log]

Tue Oct  4 11:19:59 2022: Experiment started
Tue Oct  4 11:21:59 2022: BS 1 completed
Tue Oct  4 11:23:57 2022: BS 2 completed
Tue Oct  4 11:25:56 2022: BS 3 completed
Tue Oct  4 11:27:54 2022: BS 4 completed
Tue Oct  4 11:29:52 2022: BS 5 completed
Tue Oct  4 11:31:51 2022: BS 6 completed
Tue Oct  4 11:33:49 2022: BS 7 completed
Tue Oct  4 11:35:47 2022: BS 8 completed
Tue Oct  4 11:37:46 2022: BS 9 completed
Tue Oct  4 11:39:44 2022: BS 10 completed
Tue Oct  4 11:41:42 2022: BS 11 completed
Tue Oct  4 11:43:40 2022: BS 12 completed
Tue Oct  4 11:45:39 2022: BS 13 completed
Tue Oct  4 11:47:37 2022: BS 14 completed
Tue Oct  4 11:49:35 2022: BS 15 completed
Tue Oct  4 11:51:34 2022: BS 16 completed
Tue Oct  4 11:53:32 2022: BS 17 completed
Tue Oct  4 11:55:30 2022: BS 18 completed
Tue Oct  4 11:57:29 2022: BS 19 completed
Tue Oct  4 11:59:27 2022: BS 20 completed
Tue Oct  4 12:01:25 2022: BS 21 completed
Tue Oct  4 12:01:30 2022: Acquisition aborted
