# Supplementary material for: Base-Mediated Rearrangement of α-Dithioacetyl Propargylamines via Expansion of Dithioacetyl Ring: Synthesis of Medium-Sized S,S-Heterocycles
Source: Org Lett. 2023 May 26;25(22):4028–32. doi: 10.1021/acs.orglett.3c01118 (PMC10262264; doi:10.1021/acs.orglett.3c01118)
Supplement: Supplementary file 3 — ol3c01118_si_003.zip [file ol3c01118_si_003.zip › 13C-NMR/2a_CARBON_01.fid/log]

Mon May 24 12:57:53 2021: Experiment started
Mon May 24 12:59:54 2021: BS 1 completed
Mon May 24 13:01:52 2021: BS 2 completed
Mon May 24 13:03:51 2021: BS 3 completed
Mon May 24 13:05:49 2021: BS 4 completed
Mon May 24 13:07:47 2021: BS 5 completed
Mon May 24 13:09:46 2021: BS 6 completed
Mon May 24 13:11:44 2021: BS 7 completed
Mon May 24 13:13:42 2021: BS 8 completed
Mon May 24 13:15:41 2021: BS 9 completed
Mon May 24 13:17:39 2021: BS 10 completed
Mon May 24 13:19:37 2021: BS 11 completed
Mon May 24 13:21:36 2021: BS 12 completed
Mon May 24 13:23:34 2021: BS 13 completed
Mon May 24 13:25:32 2021: BS 14 completed
Mon May 24 13:27:31 2021: BS 15 completed
Mon May 24 13:29:29 2021: BS 16 completed
Mon May 24 13:31:27 2021: BS 17 completed
Mon May 24 13:33:25 2021: BS 18 completed
Mon May 24 13:34:52 2021: Acquisition aborted
