# Supplementary material for: Base-Mediated Rearrangement of α-Dithioacetyl Propargylamines via Expansion of Dithioacetyl Ring: Synthesis of Medium-Sized S,S-Heterocycles
Source: Org Lett. 2023 May 26;25(22):4028–32. doi: 10.1021/acs.orglett.3c01118 (PMC10262264; doi:10.1021/acs.orglett.3c01118)
Supplement: Supplementary file 3 — ol3c01118_si_003.zip [file ol3c01118_si_003.zip › 13C-NMR/2b_CARBON_01.fid/log]

Thu Oct 21 00:17:19 2021: Experiment started
Thu Oct 21 00:19:21 2021: BS 1 completed
Thu Oct 21 00:21:19 2021: BS 2 completed
Thu Oct 21 00:23:17 2021: BS 3 completed
Thu Oct 21 00:25:16 2021: BS 4 completed
Thu Oct 21 00:27:14 2021: BS 5 completed
Thu Oct 21 00:29:12 2021: BS 6 completed
Thu Oct 21 00:31:11 2021: BS 7 completed
Thu Oct 21 00:33:09 2021: BS 8 completed
Thu Oct 21 00:35:07 2021: BS 9 completed
Thu Oct 21 00:37:06 2021: BS 10 completed
Thu Oct 21 00:39:04 2021: BS 11 completed
Thu Oct 21 00:41:02 2021: BS 12 completed
Thu Oct 21 00:43:01 2021: BS 13 completed
Thu Oct 21 00:44:59 2021: BS 14 completed
Thu Oct 21 00:46:57 2021: BS 15 completed
Thu Oct 21 00:48:56 2021: BS 16 completed
Thu Oct 21 00:50:54 2021: BS 17 completed
Thu Oct 21 00:52:52 2021: BS 18 completed
Thu Oct 21 00:54:50 2021: BS 19 completed
Thu Oct 21 00:56:49 2021: BS 20 completed
Thu Oct 21 00:58:47 2021: BS 21 completed
Thu Oct 21 01:00:45 2021: BS 22 completed
Thu Oct 21 01:02:44 2021: BS 23 completed
Thu Oct 21 01:04:42 2021: BS 24 completed
Thu Oct 21 01:06:40 2021: BS 25 completed
Thu Oct 21 01:08:39 2021: BS 26 completed
Thu Oct 21 01:10:37 2021: BS 27 completed
Thu Oct 21 01:12:35 2021: BS 28 completed
Thu Oct 21 01:14:34 2021: BS 29 completed
Thu Oct 21 01:16:32 2021: BS 30 completed
Thu Oct 21 01:18:30 2021: BS 31 completed
Thu Oct 21 01:19:00 2021: Acquisition complete
