# Supplementary material for: Base-Mediated Rearrangement of α-Dithioacetyl Propargylamines via Expansion of Dithioacetyl Ring: Synthesis of Medium-Sized S,S-Heterocycles
Source: Org Lett. 2023 May 26;25(22):4028–32. doi: 10.1021/acs.orglett.3c01118 (PMC10262264; doi:10.1021/acs.orglett.3c01118)
Supplement: Supplementary file 3 — ol3c01118_si_003.zip [file ol3c01118_si_003.zip › 13C-NMR/2c_CARBON_01.fid/log]

Wed Jan  5 16:02:22 2022: Experiment started
Wed Jan  5 16:04:22 2022: BS 1 completed
Wed Jan  5 16:06:20 2022: BS 2 completed
Wed Jan  5 16:08:18 2022: BS 3 completed
Wed Jan  5 16:10:17 2022: BS 4 completed
Wed Jan  5 16:12:15 2022: BS 5 completed
Wed Jan  5 16:14:13 2022: BS 6 completed
Wed Jan  5 16:16:12 2022: BS 7 completed
Wed Jan  5 16:18:10 2022: BS 8 completed
Wed Jan  5 16:20:08 2022: BS 9 completed
Wed Jan  5 16:22:07 2022: BS 10 completed
Wed Jan  5 16:24:05 2022: BS 11 completed
Wed Jan  5 16:26:03 2022: BS 12 completed
Wed Jan  5 16:28:02 2022: BS 13 completed
Wed Jan  5 16:28:29 2022: Acquisition aborted
