# Supplementary material for: Base-Mediated Rearrangement of α-Dithioacetyl Propargylamines via Expansion of Dithioacetyl Ring: Synthesis of Medium-Sized S,S-Heterocycles
Source: Org Lett. 2023 May 26;25(22):4028–32. doi: 10.1021/acs.orglett.3c01118 (PMC10262264; doi:10.1021/acs.orglett.3c01118)
Supplement: Supplementary file 3 — ol3c01118_si_003.zip [file ol3c01118_si_003.zip › 13C-NMR/2d_CARBON_01.fid/log]

Tue Aug 17 15:09:03 2021: Experiment started
Tue Aug 17 15:11:02 2021: BS 1 completed
Tue Aug 17 15:13:01 2021: BS 2 completed
Tue Aug 17 15:14:59 2021: BS 3 completed
Tue Aug 17 15:16:57 2021: BS 4 completed
Tue Aug 17 15:18:56 2021: BS 5 completed
Tue Aug 17 15:20:54 2021: BS 6 completed
Tue Aug 17 15:22:52 2021: BS 7 completed
Tue Aug 17 15:24:51 2021: BS 8 completed
Tue Aug 17 15:26:49 2021: BS 9 completed
Tue Aug 17 15:28:47 2021: BS 10 completed
Tue Aug 17 15:30:45 2021: BS 11 completed
Tue Aug 17 15:32:44 2021: BS 12 completed
Tue Aug 17 15:34:42 2021: BS 13 completed
Tue Aug 17 15:36:40 2021: BS 14 completed
Tue Aug 17 15:38:39 2021: BS 15 completed
Tue Aug 17 15:40:37 2021: BS 16 completed
Tue Aug 17 15:42:35 2021: BS 17 completed
Tue Aug 17 15:44:34 2021: BS 18 completed
Tue Aug 17 15:46:32 2021: BS 19 completed
Tue Aug 17 15:48:30 2021: BS 20 completed
Tue Aug 17 15:50:29 2021: BS 21 completed
Tue Aug 17 15:52:27 2021: BS 22 completed
Tue Aug 17 15:54:25 2021: BS 23 completed
Tue Aug 17 15:56:24 2021: BS 24 completed
Tue Aug 17 15:58:22 2021: BS 25 completed
Tue Aug 17 16:00:20 2021: BS 26 completed
Tue Aug 17 16:02:18 2021: BS 27 completed
Tue Aug 17 16:04:17 2021: BS 28 completed
Tue Aug 17 16:06:15 2021: BS 29 completed
Tue Aug 17 16:08:13 2021: BS 30 completed
Tue Aug 17 16:10:12 2021: BS 31 completed
Tue Aug 17 16:10:41 2021: Acquisition complete
