# Supplementary material for: Base-Mediated Rearrangement of α-Dithioacetyl Propargylamines via Expansion of Dithioacetyl Ring: Synthesis of Medium-Sized S,S-Heterocycles
Source: Org Lett. 2023 May 26;25(22):4028–32. doi: 10.1021/acs.orglett.3c01118 (PMC10262264; doi:10.1021/acs.orglett.3c01118)
Supplement: Supplementary file 3 — ol3c01118_si_003.zip [file ol3c01118_si_003.zip › 13C-NMR/2e_CARBON_01.fid/log]

Thu Nov 11 14:08:29 2021: Experiment started
Thu Nov 11 14:10:28 2021: BS 1 completed
Thu Nov 11 14:12:27 2021: BS 2 completed
Thu Nov 11 14:14:25 2021: BS 3 completed
Thu Nov 11 14:16:23 2021: BS 4 completed
Thu Nov 11 14:18:22 2021: BS 5 completed
Thu Nov 11 14:20:20 2021: BS 6 completed
Thu Nov 11 14:22:18 2021: BS 7 completed
Thu Nov 11 14:24:17 2021: BS 8 completed
Thu Nov 11 14:26:15 2021: BS 9 completed
Thu Nov 11 14:28:13 2021: BS 10 completed
Thu Nov 11 14:30:12 2021: BS 11 completed
Thu Nov 11 14:32:10 2021: BS 12 completed
Thu Nov 11 14:34:08 2021: BS 13 completed
Thu Nov 11 14:34:49 2021: Acquisition aborted
