# Supplementary material for: Base-Mediated Rearrangement of α-Dithioacetyl Propargylamines via Expansion of Dithioacetyl Ring: Synthesis of Medium-Sized S,S-Heterocycles
Source: Org Lett. 2023 May 26;25(22):4028–32. doi: 10.1021/acs.orglett.3c01118 (PMC10262264; doi:10.1021/acs.orglett.3c01118)
Supplement: Supplementary file 3 — ol3c01118_si_003.zip [file ol3c01118_si_003.zip › 13C-NMR/2f_CARBON_01.fid/log]

Mon Nov 29 10:31:48 2021: Experiment started
Mon Nov 29 10:33:50 2021: BS 1 completed
Mon Nov 29 10:35:48 2021: BS 2 completed
Mon Nov 29 10:37:46 2021: BS 3 completed
Mon Nov 29 10:39:44 2021: BS 4 completed
Mon Nov 29 10:41:43 2021: BS 5 completed
Mon Nov 29 10:43:41 2021: BS 6 completed
Mon Nov 29 10:45:39 2021: BS 7 completed
Mon Nov 29 10:47:38 2021: BS 8 completed
Mon Nov 29 10:49:36 2021: BS 9 completed
Mon Nov 29 10:51:34 2021: BS 10 completed
Mon Nov 29 10:53:33 2021: BS 11 completed
Mon Nov 29 10:55:31 2021: BS 12 completed
Mon Nov 29 10:57:29 2021: BS 13 completed
Mon Nov 29 10:59:28 2021: BS 14 completed
Mon Nov 29 11:01:26 2021: BS 15 completed
Mon Nov 29 11:03:24 2021: BS 16 completed
Mon Nov 29 11:05:23 2021: BS 17 completed
Mon Nov 29 11:07:21 2021: BS 18 completed
Mon Nov 29 11:09:19 2021: BS 19 completed
Mon Nov 29 11:11:17 2021: BS 20 completed
Mon Nov 29 11:13:16 2021: BS 21 completed
Mon Nov 29 11:14:59 2021: Acquisition complete
