# Supplementary material for: Base-Mediated Rearrangement of α-Dithioacetyl Propargylamines via Expansion of Dithioacetyl Ring: Synthesis of Medium-Sized S,S-Heterocycles
Source: Org Lett. 2023 May 26;25(22):4028–32. doi: 10.1021/acs.orglett.3c01118 (PMC10262264; doi:10.1021/acs.orglett.3c01118)
Supplement: Supplementary file 3 — ol3c01118_si_003.zip [file ol3c01118_si_003.zip › 13C-NMR/2g_CARBON_01.fid/log]

Tue Dec  7 17:01:07 2021: Experiment started
Tue Dec  7 17:03:16 2021: BS 1 completed
Tue Dec  7 17:05:14 2021: BS 2 completed
Tue Dec  7 17:07:13 2021: BS 3 completed
Tue Dec  7 17:09:11 2021: BS 4 completed
Tue Dec  7 17:11:09 2021: BS 5 completed
Tue Dec  7 17:13:08 2021: BS 6 completed
Tue Dec  7 17:15:06 2021: BS 7 completed
Tue Dec  7 17:17:04 2021: BS 8 completed
Tue Dec  7 17:19:03 2021: BS 9 completed
Tue Dec  7 17:21:01 2021: BS 10 completed
Tue Dec  7 17:22:59 2021: BS 11 completed
Tue Dec  7 17:24:57 2021: BS 12 completed
Tue Dec  7 17:26:56 2021: BS 13 completed
Tue Dec  7 17:28:54 2021: BS 14 completed
Tue Dec  7 17:30:52 2021: BS 15 completed
Tue Dec  7 17:32:51 2021: BS 16 completed
Tue Dec  7 17:34:49 2021: BS 17 completed
Tue Dec  7 17:36:47 2021: BS 18 completed
Tue Dec  7 17:38:46 2021: BS 19 completed
Tue Dec  7 17:40:44 2021: BS 20 completed
Tue Dec  7 17:42:42 2021: BS 21 completed
Tue Dec  7 17:44:41 2021: BS 22 completed
Tue Dec  7 17:46:39 2021: BS 23 completed
Tue Dec  7 17:48:37 2021: BS 24 completed
Tue Dec  7 17:50:36 2021: BS 25 completed
Tue Dec  7 17:52:34 2021: BS 26 completed
Tue Dec  7 17:54:32 2021: BS 27 completed
Tue Dec  7 17:56:30 2021: BS 28 completed
Tue Dec  7 17:58:29 2021: BS 29 completed
Tue Dec  7 18:00:27 2021: BS 30 completed
Tue Dec  7 18:02:25 2021: BS 31 completed
Tue Dec  7 18:02:55 2021: Acquisition complete
