# Supplementary material for: Base-Mediated Rearrangement of α-Dithioacetyl Propargylamines via Expansion of Dithioacetyl Ring: Synthesis of Medium-Sized S,S-Heterocycles
Source: Org Lett. 2023 May 26;25(22):4028–32. doi: 10.1021/acs.orglett.3c01118 (PMC10262264; doi:10.1021/acs.orglett.3c01118)
Supplement: Supplementary file 3 — ol3c01118_si_003.zip [file ol3c01118_si_003.zip › 13C-NMR/2h_CARBON_01.fid/log]

Tue Jun 15 20:31:10 2021: Experiment started
Tue Jun 15 20:33:11 2021: BS 1 completed
Tue Jun 15 20:35:10 2021: BS 2 completed
Tue Jun 15 20:37:08 2021: BS 3 completed
Tue Jun 15 20:39:06 2021: BS 4 completed
Tue Jun 15 20:41:05 2021: BS 5 completed
Tue Jun 15 20:43:03 2021: BS 6 completed
Tue Jun 15 20:45:01 2021: BS 7 completed
Tue Jun 15 20:47:00 2021: BS 8 completed
Tue Jun 15 20:48:58 2021: BS 9 completed
Tue Jun 15 20:50:56 2021: BS 10 completed
Tue Jun 15 20:52:54 2021: BS 11 completed
Tue Jun 15 20:54:53 2021: BS 12 completed
Tue Jun 15 20:56:51 2021: BS 13 completed
Tue Jun 15 20:58:49 2021: BS 14 completed
Tue Jun 15 21:00:48 2021: BS 15 completed
Tue Jun 15 21:02:46 2021: BS 16 completed
Tue Jun 15 21:04:44 2021: BS 17 completed
Tue Jun 15 21:06:43 2021: BS 18 completed
Tue Jun 15 21:08:41 2021: BS 19 completed
Tue Jun 15 21:10:39 2021: BS 20 completed
Tue Jun 15 21:12:38 2021: BS 21 completed
Tue Jun 15 21:14:36 2021: BS 22 completed
Tue Jun 15 21:16:34 2021: BS 23 completed
Tue Jun 15 21:18:33 2021: BS 24 completed
Tue Jun 15 21:20:31 2021: BS 25 completed
Tue Jun 15 21:22:29 2021: BS 26 completed
Tue Jun 15 21:24:27 2021: BS 27 completed
Tue Jun 15 21:26:26 2021: BS 28 completed
Tue Jun 15 21:28:24 2021: BS 29 completed
Tue Jun 15 21:30:22 2021: BS 30 completed
Tue Jun 15 21:32:21 2021: BS 31 completed
Tue Jun 15 21:32:50 2021: Acquisition complete
