# Supplementary material for: Base-Mediated Rearrangement of α-Dithioacetyl Propargylamines via Expansion of Dithioacetyl Ring: Synthesis of Medium-Sized S,S-Heterocycles
Source: Org Lett. 2023 May 26;25(22):4028–32. doi: 10.1021/acs.orglett.3c01118 (PMC10262264; doi:10.1021/acs.orglett.3c01118)
Supplement: Supplementary file 3 — ol3c01118_si_003.zip [file ol3c01118_si_003.zip › 13C-NMR/2i_CARBON_01.fid/log]

Thu Jun 10 04:27:10 2021: Experiment started
Thu Jun 10 04:29:12 2021: BS 1 completed
Thu Jun 10 04:31:10 2021: BS 2 completed
Thu Jun 10 04:33:09 2021: BS 3 completed
Thu Jun 10 04:35:07 2021: BS 4 completed
Thu Jun 10 04:37:05 2021: BS 5 completed
Thu Jun 10 04:39:04 2021: BS 6 completed
Thu Jun 10 04:41:02 2021: BS 7 completed
Thu Jun 10 04:43:00 2021: BS 8 completed
Thu Jun 10 04:44:58 2021: BS 9 completed
Thu Jun 10 04:46:57 2021: BS 10 completed
Thu Jun 10 04:48:55 2021: BS 11 completed
Thu Jun 10 04:50:53 2021: BS 12 completed
Thu Jun 10 04:52:52 2021: BS 13 completed
Thu Jun 10 04:54:50 2021: BS 14 completed
Thu Jun 10 04:56:48 2021: BS 15 completed
Thu Jun 10 04:58:47 2021: BS 16 completed
Thu Jun 10 05:00:45 2021: BS 17 completed
Thu Jun 10 05:02:43 2021: BS 18 completed
Thu Jun 10 05:04:42 2021: BS 19 completed
Thu Jun 10 05:06:40 2021: BS 20 completed
Thu Jun 10 05:08:38 2021: BS 21 completed
Thu Jun 10 05:10:37 2021: BS 22 completed
Thu Jun 10 05:12:35 2021: BS 23 completed
Thu Jun 10 05:14:33 2021: BS 24 completed
Thu Jun 10 05:16:31 2021: BS 25 completed
Thu Jun 10 05:18:30 2021: BS 26 completed
Thu Jun 10 05:20:28 2021: BS 27 completed
Thu Jun 10 05:22:26 2021: BS 28 completed
Thu Jun 10 05:24:25 2021: BS 29 completed
Thu Jun 10 05:26:23 2021: BS 30 completed
Thu Jun 10 05:28:21 2021: BS 31 completed
Thu Jun 10 05:28:51 2021: Acquisition complete
