# Supplementary material for: Base-Mediated Rearrangement of α-Dithioacetyl Propargylamines via Expansion of Dithioacetyl Ring: Synthesis of Medium-Sized S,S-Heterocycles
Source: Org Lett. 2023 May 26;25(22):4028–32. doi: 10.1021/acs.orglett.3c01118 (PMC10262264; doi:10.1021/acs.orglett.3c01118)
Supplement: Supplementary file 3 — ol3c01118_si_003.zip [file ol3c01118_si_003.zip › 13C-NMR/2j_CARBON_01.fid/log]

Thu Nov 18 17:15:48 2021: Experiment started
Thu Nov 18 17:17:48 2021: BS 1 completed
Thu Nov 18 17:19:46 2021: BS 2 completed
Thu Nov 18 17:21:44 2021: BS 3 completed
Thu Nov 18 17:23:43 2021: BS 4 completed
Thu Nov 18 17:25:41 2021: BS 5 completed
Thu Nov 18 17:27:39 2021: BS 6 completed
Thu Nov 18 17:29:37 2021: BS 7 completed
Thu Nov 18 17:31:36 2021: BS 8 completed
Thu Nov 18 17:33:34 2021: BS 9 completed
Thu Nov 18 17:35:32 2021: BS 10 completed
Thu Nov 18 17:37:31 2021: BS 11 completed
Thu Nov 18 17:39:29 2021: BS 12 completed
Thu Nov 18 17:41:27 2021: BS 13 completed
Thu Nov 18 17:43:26 2021: BS 14 completed
Thu Nov 18 17:45:24 2021: BS 15 completed
Thu Nov 18 17:46:38 2021: Acquisition complete
