# Supplementary material for: Base-Mediated Rearrangement of α-Dithioacetyl Propargylamines via Expansion of Dithioacetyl Ring: Synthesis of Medium-Sized S,S-Heterocycles
Source: Org Lett. 2023 May 26;25(22):4028–32. doi: 10.1021/acs.orglett.3c01118 (PMC10262264; doi:10.1021/acs.orglett.3c01118)
Supplement: Supplementary file 3 — ol3c01118_si_003.zip [file ol3c01118_si_003.zip › 13C-NMR/2k_CARBON_01.fid/log]

Mon Nov 15 20:46:25 2021: Experiment started
Mon Nov 15 20:48:24 2021: BS 1 completed
Mon Nov 15 20:50:23 2021: BS 2 completed
Mon Nov 15 20:52:21 2021: BS 3 completed
Mon Nov 15 20:54:19 2021: BS 4 completed
Mon Nov 15 20:56:18 2021: BS 5 completed
Mon Nov 15 20:58:16 2021: BS 6 completed
Mon Nov 15 21:00:14 2021: BS 7 completed
Mon Nov 15 21:02:13 2021: BS 8 completed
Mon Nov 15 21:04:11 2021: BS 9 completed
Mon Nov 15 21:06:09 2021: BS 10 completed
Mon Nov 15 21:08:08 2021: BS 11 completed
Mon Nov 15 21:10:06 2021: BS 12 completed
Mon Nov 15 21:12:04 2021: BS 13 completed
Mon Nov 15 21:14:02 2021: BS 14 completed
Mon Nov 15 21:16:01 2021: BS 15 completed
Mon Nov 15 21:17:59 2021: BS 16 completed
Mon Nov 15 21:19:57 2021: BS 17 completed
Mon Nov 15 21:21:56 2021: BS 18 completed
Mon Nov 15 21:23:54 2021: BS 19 completed
Mon Nov 15 21:25:52 2021: BS 20 completed
Mon Nov 15 21:27:51 2021: BS 21 completed
Mon Nov 15 21:29:49 2021: BS 22 completed
Mon Nov 15 21:31:47 2021: BS 23 completed
Mon Nov 15 21:33:46 2021: BS 24 completed
Mon Nov 15 21:35:44 2021: Acquisition complete
