# Supplementary material for: Base-Mediated Rearrangement of α-Dithioacetyl Propargylamines via Expansion of Dithioacetyl Ring: Synthesis of Medium-Sized S,S-Heterocycles
Source: Org Lett. 2023 May 26;25(22):4028–32. doi: 10.1021/acs.orglett.3c01118 (PMC10262264; doi:10.1021/acs.orglett.3c01118)
Supplement: Supplementary file 3 — ol3c01118_si_003.zip [file ol3c01118_si_003.zip › 13C-NMR/2l_CARBON_01.fid/log]

Sat Jun 12 08:00:28 2021: Experiment started
Sat Jun 12 08:02:28 2021: BS 1 completed
Sat Jun 12 08:04:26 2021: BS 2 completed
Sat Jun 12 08:06:25 2021: BS 3 completed
Sat Jun 12 08:08:23 2021: BS 4 completed
Sat Jun 12 08:10:21 2021: BS 5 completed
Sat Jun 12 08:12:20 2021: BS 6 completed
Sat Jun 12 08:14:18 2021: BS 7 completed
Sat Jun 12 08:16:16 2021: BS 8 completed
Sat Jun 12 08:18:15 2021: BS 9 completed
Sat Jun 12 08:20:13 2021: BS 10 completed
Sat Jun 12 08:22:11 2021: BS 11 completed
Sat Jun 12 08:24:10 2021: BS 12 completed
Sat Jun 12 08:26:08 2021: BS 13 completed
Sat Jun 12 08:28:06 2021: BS 14 completed
Sat Jun 12 08:30:04 2021: BS 15 completed
Sat Jun 12 08:32:03 2021: BS 16 completed
Sat Jun 12 08:34:01 2021: BS 17 completed
Sat Jun 12 08:35:59 2021: BS 18 completed
Sat Jun 12 08:37:58 2021: BS 19 completed
Sat Jun 12 08:39:56 2021: BS 20 completed
Sat Jun 12 08:41:54 2021: BS 21 completed
Sat Jun 12 08:43:53 2021: BS 22 completed
Sat Jun 12 08:45:51 2021: BS 23 completed
Sat Jun 12 08:47:49 2021: BS 24 completed
Sat Jun 12 08:49:48 2021: BS 25 completed
Sat Jun 12 08:51:46 2021: BS 26 completed
Sat Jun 12 08:53:44 2021: BS 27 completed
Sat Jun 12 08:55:42 2021: BS 28 completed
Sat Jun 12 08:57:41 2021: BS 29 completed
Sat Jun 12 08:59:39 2021: BS 30 completed
Sat Jun 12 09:01:37 2021: BS 31 completed
Sat Jun 12 09:02:07 2021: Acquisition complete
