# Supplementary material for: Base-Mediated Rearrangement of α-Dithioacetyl Propargylamines via Expansion of Dithioacetyl Ring: Synthesis of Medium-Sized S,S-Heterocycles
Source: Org Lett. 2023 May 26;25(22):4028–32. doi: 10.1021/acs.orglett.3c01118 (PMC10262264; doi:10.1021/acs.orglett.3c01118)
Supplement: Supplementary file 3 — ol3c01118_si_003.zip [file ol3c01118_si_003.zip › 13C-NMR/2m_CARBON_01.fid/log]

Fri Oct 22 02:59:01 2021: Experiment started
Fri Oct 22 03:01:03 2021: BS 1 completed
Fri Oct 22 03:03:01 2021: BS 2 completed
Fri Oct 22 03:05:00 2021: BS 3 completed
Fri Oct 22 03:06:58 2021: BS 4 completed
Fri Oct 22 03:08:56 2021: BS 5 completed
Fri Oct 22 03:10:55 2021: BS 6 completed
Fri Oct 22 03:12:53 2021: BS 7 completed
Fri Oct 22 03:14:51 2021: BS 8 completed
Fri Oct 22 03:16:49 2021: BS 9 completed
Fri Oct 22 03:18:48 2021: BS 10 completed
Fri Oct 22 03:20:46 2021: BS 11 completed
Fri Oct 22 03:22:44 2021: BS 12 completed
Fri Oct 22 03:24:43 2021: BS 13 completed
Fri Oct 22 03:26:41 2021: BS 14 completed
Fri Oct 22 03:28:39 2021: BS 15 completed
Fri Oct 22 03:29:53 2021: Acquisition complete
