# Supplementary material for: Base-Mediated Rearrangement of α-Dithioacetyl Propargylamines via Expansion of Dithioacetyl Ring: Synthesis of Medium-Sized S,S-Heterocycles
Source: Org Lett. 2023 May 26;25(22):4028–32. doi: 10.1021/acs.orglett.3c01118 (PMC10262264; doi:10.1021/acs.orglett.3c01118)
Supplement: Supplementary file 3 — ol3c01118_si_003.zip [file ol3c01118_si_003.zip › 13C-NMR/2n_CARBON_01.fid/log]

Mon Nov 15 13:42:06 2021: Experiment started
Mon Nov 15 13:44:06 2021: BS 1 completed
Mon Nov 15 13:46:04 2021: BS 2 completed
Mon Nov 15 13:48:03 2021: BS 3 completed
Mon Nov 15 13:50:01 2021: BS 4 completed
Mon Nov 15 13:51:59 2021: BS 5 completed
Mon Nov 15 13:53:58 2021: BS 6 completed
Mon Nov 15 13:55:56 2021: BS 7 completed
Mon Nov 15 13:57:54 2021: BS 8 completed
Mon Nov 15 13:59:53 2021: BS 9 completed
Mon Nov 15 14:01:51 2021: BS 10 completed
Mon Nov 15 14:03:49 2021: BS 11 completed
Mon Nov 15 14:05:48 2021: BS 12 completed
Mon Nov 15 14:07:46 2021: BS 13 completed
Mon Nov 15 14:09:44 2021: BS 14 completed
Mon Nov 15 14:11:42 2021: BS 15 completed
Mon Nov 15 14:12:56 2021: Acquisition complete
