# Supplementary material for: Base-Mediated Rearrangement of α-Dithioacetyl Propargylamines via Expansion of Dithioacetyl Ring: Synthesis of Medium-Sized S,S-Heterocycles
Source: Org Lett. 2023 May 26;25(22):4028–32. doi: 10.1021/acs.orglett.3c01118 (PMC10262264; doi:10.1021/acs.orglett.3c01118)
Supplement: Supplementary file 3 — ol3c01118_si_003.zip [file ol3c01118_si_003.zip › 13C-NMR/2o_CARBON_01.fid/log]

Thu Nov 18 13:28:05 2021: Experiment started
Thu Nov 18 13:30:04 2021: BS 1 completed
Thu Nov 18 13:32:03 2021: BS 2 completed
Thu Nov 18 13:34:01 2021: BS 3 completed
Thu Nov 18 13:35:59 2021: BS 4 completed
Thu Nov 18 13:37:58 2021: BS 5 completed
Thu Nov 18 13:39:56 2021: BS 6 completed
Thu Nov 18 13:41:54 2021: BS 7 completed
Thu Nov 18 13:43:53 2021: BS 8 completed
Thu Nov 18 13:45:51 2021: BS 9 completed
Thu Nov 18 13:47:49 2021: BS 10 completed
Thu Nov 18 13:49:48 2021: BS 11 completed
Thu Nov 18 13:51:46 2021: BS 12 completed
Thu Nov 18 13:53:44 2021: BS 13 completed
Thu Nov 18 13:55:42 2021: BS 14 completed
Thu Nov 18 13:57:41 2021: BS 15 completed
Thu Nov 18 13:58:55 2021: Acquisition complete
