# Supplementary material for: Base-Mediated Rearrangement of α-Dithioacetyl Propargylamines via Expansion of Dithioacetyl Ring: Synthesis of Medium-Sized S,S-Heterocycles
Source: Org Lett. 2023 May 26;25(22):4028–32. doi: 10.1021/acs.orglett.3c01118 (PMC10262264; doi:10.1021/acs.orglett.3c01118)
Supplement: Supplementary file 3 — ol3c01118_si_003.zip [file ol3c01118_si_003.zip › 13C-NMR/2p_CARBON_01.fid/log]

Tue Nov 16 11:33:21 2021: Experiment started
Tue Nov 16 11:35:21 2021: BS 1 completed
Tue Nov 16 11:37:19 2021: BS 2 completed
Tue Nov 16 11:39:18 2021: BS 3 completed
Tue Nov 16 11:41:16 2021: BS 4 completed
Tue Nov 16 11:43:14 2021: BS 5 completed
Tue Nov 16 11:45:13 2021: BS 6 completed
Tue Nov 16 11:47:11 2021: BS 7 completed
Tue Nov 16 11:49:09 2021: BS 8 completed
Tue Nov 16 11:51:07 2021: BS 9 completed
Tue Nov 16 11:53:06 2021: BS 10 completed
Tue Nov 16 11:55:04 2021: BS 11 completed
Tue Nov 16 11:57:02 2021: BS 12 completed
Tue Nov 16 11:59:01 2021: BS 13 completed
Tue Nov 16 12:00:59 2021: BS 14 completed
Tue Nov 16 12:02:57 2021: BS 15 completed
Tue Nov 16 12:04:56 2021: BS 16 completed
Tue Nov 16 12:06:54 2021: BS 17 completed
Tue Nov 16 12:08:52 2021: BS 18 completed
Tue Nov 16 12:10:51 2021: BS 19 completed
Tue Nov 16 12:12:49 2021: BS 20 completed
Tue Nov 16 12:14:47 2021: BS 21 completed
Tue Nov 16 12:16:46 2021: BS 22 completed
Tue Nov 16 12:18:44 2021: BS 23 completed
Tue Nov 16 12:20:42 2021: BS 24 completed
Tue Nov 16 12:22:40 2021: Acquisition complete
