# Supplementary material for: Base-Mediated Rearrangement of α-Dithioacetyl Propargylamines via Expansion of Dithioacetyl Ring: Synthesis of Medium-Sized S,S-Heterocycles
Source: Org Lett. 2023 May 26;25(22):4028–32. doi: 10.1021/acs.orglett.3c01118 (PMC10262264; doi:10.1021/acs.orglett.3c01118)
Supplement: Supplementary file 3 — ol3c01118_si_003.zip [file ol3c01118_si_003.zip › 13C-NMR/2q_CARBON_01.fid/log]

Fri Oct 22 04:58:46 2021: Experiment started
Fri Oct 22 05:00:47 2021: BS 1 completed
Fri Oct 22 05:02:46 2021: BS 2 completed
Fri Oct 22 05:04:44 2021: BS 3 completed
Fri Oct 22 05:06:42 2021: BS 4 completed
Fri Oct 22 05:08:41 2021: BS 5 completed
Fri Oct 22 05:10:39 2021: BS 6 completed
Fri Oct 22 05:12:37 2021: BS 7 completed
Fri Oct 22 05:14:36 2021: BS 8 completed
Fri Oct 22 05:16:34 2021: BS 9 completed
Fri Oct 22 05:18:32 2021: BS 10 completed
Fri Oct 22 05:20:30 2021: BS 11 completed
Fri Oct 22 05:22:29 2021: BS 12 completed
Fri Oct 22 05:24:27 2021: BS 13 completed
Fri Oct 22 05:26:25 2021: BS 14 completed
Fri Oct 22 05:28:24 2021: BS 15 completed
Fri Oct 22 05:29:38 2021: Acquisition complete
