# Supplementary material for: Base-Mediated Rearrangement of α-Dithioacetyl Propargylamines via Expansion of Dithioacetyl Ring: Synthesis of Medium-Sized S,S-Heterocycles
Source: Org Lett. 2023 May 26;25(22):4028–32. doi: 10.1021/acs.orglett.3c01118 (PMC10262264; doi:10.1021/acs.orglett.3c01118)
Supplement: Supplementary file 3 — ol3c01118_si_003.zip [file ol3c01118_si_003.zip › 13C-NMR/2r_CARBON_01.fid/log]

Fri Nov 19 10:31:33 2021: Experiment started
Fri Nov 19 10:33:32 2021: BS 1 completed
Fri Nov 19 10:35:31 2021: BS 2 completed
Fri Nov 19 10:37:29 2021: BS 3 completed
Fri Nov 19 10:39:27 2021: BS 4 completed
Fri Nov 19 10:41:26 2021: BS 5 completed
Fri Nov 19 10:43:24 2021: BS 6 completed
Fri Nov 19 10:45:22 2021: BS 7 completed
Fri Nov 19 10:47:21 2021: BS 8 completed
Fri Nov 19 10:49:19 2021: BS 9 completed
Fri Nov 19 10:51:17 2021: BS 10 completed
Fri Nov 19 10:53:15 2021: BS 11 completed
Fri Nov 19 10:55:14 2021: BS 12 completed
Fri Nov 19 10:57:12 2021: BS 13 completed
Fri Nov 19 10:59:10 2021: BS 14 completed
Fri Nov 19 11:01:09 2021: BS 15 completed
Fri Nov 19 11:03:07 2021: BS 16 completed
Fri Nov 19 11:05:05 2021: BS 17 completed
Fri Nov 19 11:07:04 2021: BS 18 completed
Fri Nov 19 11:09:02 2021: BS 19 completed
Fri Nov 19 11:11:00 2021: BS 20 completed
Fri Nov 19 11:12:59 2021: BS 21 completed
Fri Nov 19 11:14:57 2021: BS 22 completed
Fri Nov 19 11:16:55 2021: BS 23 completed
Fri Nov 19 11:18:54 2021: BS 24 completed
Fri Nov 19 11:20:52 2021: BS 25 completed
Fri Nov 19 11:22:50 2021: BS 26 completed
Fri Nov 19 11:24:48 2021: BS 27 completed
Fri Nov 19 11:26:47 2021: BS 28 completed
Fri Nov 19 11:28:45 2021: BS 29 completed
Fri Nov 19 11:30:43 2021: BS 30 completed
Fri Nov 19 11:32:42 2021: BS 31 completed
Fri Nov 19 11:33:11 2021: Acquisition complete
