# Supplementary material for: Base-Mediated Rearrangement of α-Dithioacetyl Propargylamines via Expansion of Dithioacetyl Ring: Synthesis of Medium-Sized S,S-Heterocycles
Source: Org Lett. 2023 May 26;25(22):4028–32. doi: 10.1021/acs.orglett.3c01118 (PMC10262264; doi:10.1021/acs.orglett.3c01118)
Supplement: Supplementary file 3 — ol3c01118_si_003.zip [file ol3c01118_si_003.zip › 13C-NMR/2s_CARBON_01.fid/log]

Mon Jun 14 22:19:12 2021: Experiment started
Mon Jun 14 22:21:11 2021: BS 1 completed
Mon Jun 14 22:23:10 2021: BS 2 completed
Mon Jun 14 22:25:08 2021: BS 3 completed
Mon Jun 14 22:27:06 2021: BS 4 completed
Mon Jun 14 22:29:05 2021: BS 5 completed
Mon Jun 14 22:31:03 2021: BS 6 completed
Mon Jun 14 22:33:01 2021: BS 7 completed
Mon Jun 14 22:35:00 2021: BS 8 completed
Mon Jun 14 22:36:58 2021: BS 9 completed
Mon Jun 14 22:38:56 2021: BS 10 completed
Mon Jun 14 22:40:55 2021: BS 11 completed
Mon Jun 14 22:42:53 2021: BS 12 completed
Mon Jun 14 22:44:51 2021: BS 13 completed
Mon Jun 14 22:46:49 2021: BS 14 completed
Mon Jun 14 22:48:48 2021: BS 15 completed
Mon Jun 14 22:50:46 2021: BS 16 completed
Mon Jun 14 22:52:44 2021: BS 17 completed
Mon Jun 14 22:54:43 2021: BS 18 completed
Mon Jun 14 22:56:41 2021: BS 19 completed
Mon Jun 14 22:58:39 2021: BS 20 completed
Mon Jun 14 23:00:38 2021: BS 21 completed
Mon Jun 14 23:02:36 2021: BS 22 completed
Mon Jun 14 23:04:34 2021: BS 23 completed
Mon Jun 14 23:06:33 2021: BS 24 completed
Mon Jun 14 23:08:31 2021: BS 25 completed
Mon Jun 14 23:10:29 2021: BS 26 completed
Mon Jun 14 23:12:28 2021: BS 27 completed
Mon Jun 14 23:14:26 2021: BS 28 completed
Mon Jun 14 23:16:24 2021: BS 29 completed
Mon Jun 14 23:18:22 2021: BS 30 completed
Mon Jun 14 23:20:21 2021: BS 31 completed
Mon Jun 14 23:20:50 2021: Acquisition complete
