# Supplementary material for: Base-Mediated Rearrangement of α-Dithioacetyl Propargylamines via Expansion of Dithioacetyl Ring: Synthesis of Medium-Sized S,S-Heterocycles
Source: Org Lett. 2023 May 26;25(22):4028–32. doi: 10.1021/acs.orglett.3c01118 (PMC10262264; doi:10.1021/acs.orglett.3c01118)
Supplement: Supplementary file 3 — ol3c01118_si_003.zip [file ol3c01118_si_003.zip › 13C-NMR/2t_CARBON_01.fid/log]

Thu Apr 21 18:00:38 2022: Experiment started
Thu Apr 21 18:02:40 2022: BS 1 completed
Thu Apr 21 18:04:38 2022: BS 2 completed
Thu Apr 21 18:06:36 2022: BS 3 completed
Thu Apr 21 18:08:35 2022: BS 4 completed
Thu Apr 21 18:10:33 2022: BS 5 completed
Thu Apr 21 18:12:31 2022: BS 6 completed
Thu Apr 21 18:14:30 2022: BS 7 completed
Thu Apr 21 18:16:28 2022: BS 8 completed
Thu Apr 21 18:18:26 2022: BS 9 completed
Thu Apr 21 18:20:24 2022: BS 10 completed
Thu Apr 21 18:22:23 2022: BS 11 completed
Thu Apr 21 18:24:21 2022: BS 12 completed
Thu Apr 21 18:26:19 2022: BS 13 completed
Thu Apr 21 18:28:18 2022: BS 14 completed
Thu Apr 21 18:30:16 2022: BS 15 completed
Thu Apr 21 18:32:14 2022: BS 16 completed
Thu Apr 21 18:34:13 2022: BS 17 completed
Thu Apr 21 18:36:11 2022: BS 18 completed
Thu Apr 21 18:38:09 2022: BS 19 completed
Thu Apr 21 18:40:08 2022: BS 20 completed
Thu Apr 21 18:42:06 2022: BS 21 completed
Thu Apr 21 18:44:04 2022: BS 22 completed
Thu Apr 21 18:46:03 2022: BS 23 completed
Thu Apr 21 18:48:01 2022: BS 24 completed
Thu Apr 21 18:49:59 2022: BS 25 completed
Thu Apr 21 18:51:57 2022: BS 26 completed
Thu Apr 21 18:53:56 2022: BS 27 completed
Thu Apr 21 18:55:54 2022: BS 28 completed
Thu Apr 21 18:57:52 2022: BS 29 completed
Thu Apr 21 18:59:51 2022: BS 30 completed
Thu Apr 21 19:01:49 2022: BS 31 completed
Thu Apr 21 19:02:19 2022: Acquisition complete
