# Supplementary material for: Base-Mediated Rearrangement of α-Dithioacetyl Propargylamines via Expansion of Dithioacetyl Ring: Synthesis of Medium-Sized S,S-Heterocycles
Source: Org Lett. 2023 May 26;25(22):4028–32. doi: 10.1021/acs.orglett.3c01118 (PMC10262264; doi:10.1021/acs.orglett.3c01118)
Supplement: Supplementary file 3 — ol3c01118_si_003.zip [file ol3c01118_si_003.zip › 13C-NMR/2u_CARBON_01.fid/log]

Mon Mar 21 11:59:14 2022: Experiment started
Mon Mar 21 12:01:14 2022: BS 1 completed
Mon Mar 21 12:03:12 2022: BS 2 completed
Mon Mar 21 12:05:11 2022: BS 3 completed
Mon Mar 21 12:07:09 2022: BS 4 completed
Mon Mar 21 12:09:07 2022: BS 5 completed
Mon Mar 21 12:11:06 2022: BS 6 completed
Mon Mar 21 12:13:04 2022: BS 7 completed
Mon Mar 21 12:15:02 2022: BS 8 completed
Mon Mar 21 12:17:00 2022: BS 9 completed
Mon Mar 21 12:18:59 2022: BS 10 completed
Mon Mar 21 12:20:57 2022: BS 11 completed
Mon Mar 21 12:22:55 2022: BS 12 completed
Mon Mar 21 12:24:54 2022: BS 13 completed
Mon Mar 21 12:26:52 2022: BS 14 completed
Mon Mar 21 12:28:50 2022: BS 15 completed
Mon Mar 21 12:30:49 2022: BS 16 completed
Mon Mar 21 12:32:47 2022: BS 17 completed
Mon Mar 21 12:34:45 2022: BS 18 completed
Mon Mar 21 12:36:44 2022: BS 19 completed
Mon Mar 21 12:36:51 2022: Acquisition aborted
