# Supplementary material for: Base-Mediated Rearrangement of α-Dithioacetyl Propargylamines via Expansion of Dithioacetyl Ring: Synthesis of Medium-Sized S,S-Heterocycles
Source: Org Lett. 2023 May 26;25(22):4028–32. doi: 10.1021/acs.orglett.3c01118 (PMC10262264; doi:10.1021/acs.orglett.3c01118)
Supplement: Supplementary file 3 — ol3c01118_si_003.zip [file ol3c01118_si_003.zip › 13C-NMR/2y_CARBON_01.fid/log]

Thu Dec  1 18:09:36 2022: Experiment started
Thu Dec  1 18:11:38 2022: BS 1 completed
Thu Dec  1 18:13:36 2022: BS 2 completed
Thu Dec  1 18:15:34 2022: BS 3 completed
Thu Dec  1 18:17:32 2022: BS 4 completed
Thu Dec  1 18:19:31 2022: BS 5 completed
Thu Dec  1 18:21:29 2022: BS 6 completed
Thu Dec  1 18:23:27 2022: BS 7 completed
Thu Dec  1 18:25:26 2022: BS 8 completed
Thu Dec  1 18:27:24 2022: BS 9 completed
Thu Dec  1 18:29:22 2022: BS 10 completed
Thu Dec  1 18:31:21 2022: BS 11 completed
Thu Dec  1 18:33:19 2022: BS 12 completed
Thu Dec  1 18:35:17 2022: BS 13 completed
Thu Dec  1 18:37:16 2022: BS 14 completed
Thu Dec  1 18:39:14 2022: BS 15 completed
Thu Dec  1 18:41:12 2022: BS 16 completed
Thu Dec  1 18:43:10 2022: BS 17 completed
Thu Dec  1 18:45:09 2022: BS 18 completed
Thu Dec  1 18:47:07 2022: BS 19 completed
Thu Dec  1 18:49:05 2022: BS 20 completed
Thu Dec  1 18:51:04 2022: BS 21 completed
Thu Dec  1 18:53:02 2022: BS 22 completed
Thu Dec  1 18:55:00 2022: BS 23 completed
Thu Dec  1 18:56:59 2022: BS 24 completed
Thu Dec  1 18:58:57 2022: BS 25 completed
Thu Dec  1 19:00:55 2022: BS 26 completed
Thu Dec  1 19:02:54 2022: BS 27 completed
Thu Dec  1 19:04:52 2022: BS 28 completed
Thu Dec  1 19:06:50 2022: BS 29 completed
Thu Dec  1 19:08:49 2022: BS 30 completed
Thu Dec  1 19:10:47 2022: BS 31 completed
Thu Dec  1 19:12:45 2022: BS 32 completed
Thu Dec  1 19:14:43 2022: BS 33 completed
Thu Dec  1 19:16:42 2022: BS 34 completed
Thu Dec  1 19:18:40 2022: BS 35 completed
Thu Dec  1 19:20:38 2022: BS 36 completed
Thu Dec  1 19:22:37 2022: BS 37 completed
Thu Dec  1 19:24:35 2022: BS 38 completed
Thu Dec  1 19:26:33 2022: BS 39 completed
Thu Dec  1 19:28:32 2022: BS 40 completed
Thu Dec  1 19:30:30 2022: BS 41 completed
Thu Dec  1 19:32:28 2022: BS 42 completed
Thu Dec  1 19:34:27 2022: BS 43 completed
Thu Dec  1 19:36:25 2022: BS 44 completed
Thu Dec  1 19:38:23 2022: BS 45 completed
Thu Dec  1 19:40:22 2022: BS 46 completed
Thu Dec  1 19:42:20 2022: BS 47 completed
Thu Dec  1 19:44:18 2022: BS 48 completed
Thu Dec  1 19:46:16 2022: BS 49 completed
Thu Dec  1 19:48:15 2022: BS 50 completed
Thu Dec  1 19:50:13 2022: BS 51 completed
Thu Dec  1 19:52:11 2022: BS 52 completed
Thu Dec  1 19:54:10 2022: BS 53 completed
Thu Dec  1 19:56:08 2022: BS 54 completed
Thu Dec  1 19:58:06 2022: BS 55 completed
Thu Dec  1 20:00:05 2022: BS 56 completed
Thu Dec  1 20:02:03 2022: BS 57 completed
Thu Dec  1 20:04:01 2022: BS 58 completed
Thu Dec  1 20:06:00 2022: BS 59 completed
Thu Dec  1 20:07:58 2022: BS 60 completed
Thu Dec  1 20:09:56 2022: BS 61 completed
Thu Dec  1 20:11:55 2022: BS 62 completed
Thu Dec  1 20:13:53 2022: BS 63 completed
Thu Dec  1 20:15:51 2022: BS 64 completed
Thu Dec  1 20:17:49 2022: BS 65 completed
Thu Dec  1 20:19:48 2022: BS 66 completed
Thu Dec  1 20:21:46 2022: BS 67 completed
Thu Dec  1 20:23:44 2022: BS 68 completed
Thu Dec  1 20:25:43 2022: BS 69 completed
Thu Dec  1 20:27:41 2022: BS 70 completed
Thu Dec  1 20:29:39 2022: BS 71 completed
Thu Dec  1 20:31:38 2022: BS 72 completed
Thu Dec  1 20:33:36 2022: BS 73 completed
Thu Dec  1 20:35:34 2022: BS 74 completed
Thu Dec  1 20:37:33 2022: BS 75 completed
Thu Dec  1 20:39:31 2022: BS 76 completed
Thu Dec  1 20:41:29 2022: BS 77 completed
Thu Dec  1 20:43:28 2022: BS 78 completed
Thu Dec  1 20:43:42 2022: Acquisition complete
