# Supplementary material for: Base-Mediated Rearrangement of α-Dithioacetyl Propargylamines via Expansion of Dithioacetyl Ring: Synthesis of Medium-Sized S,S-Heterocycles
Source: Org Lett. 2023 May 26;25(22):4028–32. doi: 10.1021/acs.orglett.3c01118 (PMC10262264; doi:10.1021/acs.orglett.3c01118)
Supplement: Supplementary file 3 — ol3c01118_si_003.zip [file ol3c01118_si_003.zip › 13C-NMR/3a_CARBON_01.fid/log]

Fri Sep 16 16:00:47 2022: Experiment started
Fri Sep 16 16:02:48 2022: BS 1 completed
Fri Sep 16 16:04:46 2022: BS 2 completed
Fri Sep 16 16:06:45 2022: BS 3 completed
Fri Sep 16 16:08:43 2022: BS 4 completed
Fri Sep 16 16:10:41 2022: BS 5 completed
Fri Sep 16 16:12:40 2022: BS 6 completed
Fri Sep 16 16:14:38 2022: BS 7 completed
Fri Sep 16 16:16:36 2022: BS 8 completed
Fri Sep 16 16:18:35 2022: BS 9 completed
Fri Sep 16 16:20:33 2022: BS 10 completed
Fri Sep 16 16:22:31 2022: BS 11 completed
Fri Sep 16 16:24:30 2022: BS 12 completed
Fri Sep 16 16:26:28 2022: BS 13 completed
Fri Sep 16 16:28:26 2022: BS 14 completed
Fri Sep 16 16:30:24 2022: BS 15 completed
Fri Sep 16 16:32:23 2022: BS 16 completed
Fri Sep 16 16:34:21 2022: BS 17 completed
Fri Sep 16 16:36:19 2022: BS 18 completed
Fri Sep 16 16:38:18 2022: BS 19 completed
Fri Sep 16 16:40:16 2022: BS 20 completed
Fri Sep 16 16:42:14 2022: BS 21 completed
Fri Sep 16 16:44:13 2022: BS 22 completed
Fri Sep 16 16:46:11 2022: BS 23 completed
Fri Sep 16 16:48:09 2022: BS 24 completed
Fri Sep 16 16:50:08 2022: BS 25 completed
Fri Sep 16 16:52:06 2022: BS 26 completed
Fri Sep 16 16:54:04 2022: BS 27 completed
Fri Sep 16 16:56:03 2022: BS 28 completed
Fri Sep 16 16:58:01 2022: BS 29 completed
Fri Sep 16 16:59:59 2022: BS 30 completed
Fri Sep 16 17:01:57 2022: BS 31 completed
Fri Sep 16 17:03:56 2022: BS 32 completed
Fri Sep 16 17:05:54 2022: BS 33 completed
Fri Sep 16 17:07:52 2022: BS 34 completed
Fri Sep 16 17:09:51 2022: BS 35 completed
Fri Sep 16 17:11:49 2022: BS 36 completed
Fri Sep 16 17:13:47 2022: BS 37 completed
Fri Sep 16 17:15:46 2022: BS 38 completed
Fri Sep 16 17:17:44 2022: BS 39 completed
Fri Sep 16 17:19:42 2022: BS 40 completed
Fri Sep 16 17:21:41 2022: BS 41 completed
Fri Sep 16 17:23:39 2022: BS 42 completed
Fri Sep 16 17:25:37 2022: BS 43 completed
Fri Sep 16 17:27:36 2022: BS 44 completed
Fri Sep 16 17:29:34 2022: BS 45 completed
Fri Sep 16 17:31:32 2022: BS 46 completed
Fri Sep 16 17:33:16 2022: Acquisition complete
