# Supplementary material for: Base-Mediated Rearrangement of α-Dithioacetyl Propargylamines via Expansion of Dithioacetyl Ring: Synthesis of Medium-Sized S,S-Heterocycles
Source: Org Lett. 2023 May 26;25(22):4028–32. doi: 10.1021/acs.orglett.3c01118 (PMC10262264; doi:10.1021/acs.orglett.3c01118)
Supplement: Supplementary file 3 — ol3c01118_si_003.zip [file ol3c01118_si_003.zip › 13C-NMR/4'a_CARBON_01.fid/log]

Mon Sep 27 11:58:59 2021: Experiment started
Mon Sep 27 12:00:58 2021: BS 1 completed
Mon Sep 27 12:02:57 2021: BS 2 completed
Mon Sep 27 12:04:55 2021: BS 3 completed
Mon Sep 27 12:06:53 2021: BS 4 completed
Mon Sep 27 12:08:52 2021: BS 5 completed
Mon Sep 27 12:10:50 2021: BS 6 completed
Mon Sep 27 12:12:48 2021: BS 7 completed
Mon Sep 27 12:14:46 2021: BS 8 completed
Mon Sep 27 12:16:45 2021: BS 9 completed
Mon Sep 27 12:18:43 2021: BS 10 completed
Mon Sep 27 12:20:41 2021: BS 11 completed
Mon Sep 27 12:22:40 2021: BS 12 completed
Mon Sep 27 12:24:38 2021: BS 13 completed
Mon Sep 27 12:26:36 2021: BS 14 completed
Mon Sep 27 12:28:35 2021: BS 15 completed
Mon Sep 27 12:30:33 2021: BS 16 completed
Mon Sep 27 12:32:31 2021: BS 17 completed
Mon Sep 27 12:34:30 2021: BS 18 completed
Mon Sep 27 12:36:28 2021: BS 19 completed
Mon Sep 27 12:38:26 2021: BS 20 completed
Mon Sep 27 12:40:25 2021: BS 21 completed
Mon Sep 27 12:42:23 2021: BS 22 completed
Mon Sep 27 12:43:58 2021: Acquisition aborted
