# Supplementary material for: Base-Mediated Rearrangement of α-Dithioacetyl Propargylamines via Expansion of Dithioacetyl Ring: Synthesis of Medium-Sized S,S-Heterocycles
Source: Org Lett. 2023 May 26;25(22):4028–32. doi: 10.1021/acs.orglett.3c01118 (PMC10262264; doi:10.1021/acs.orglett.3c01118)
Supplement: Supplementary file 3 — ol3c01118_si_003.zip [file ol3c01118_si_003.zip › 13C-NMR/4a_CARBON_01.fid/log]

Fri Oct  1 02:55:34 2021: Experiment started
Fri Oct  1 02:57:48 2021: BS 1 completed
Fri Oct  1 03:00:00 2021: BS 2 completed
Fri Oct  1 03:02:11 2021: BS 3 completed
Fri Oct  1 03:04:22 2021: Acquisition complete
