# Supplementary material for: Base-Mediated Rearrangement of α-Dithioacetyl Propargylamines via Expansion of Dithioacetyl Ring: Synthesis of Medium-Sized S,S-Heterocycles
Source: Org Lett. 2023 May 26;25(22):4028–32. doi: 10.1021/acs.orglett.3c01118 (PMC10262264; doi:10.1021/acs.orglett.3c01118)
Supplement: Supplementary file 3 — ol3c01118_si_003.zip [file ol3c01118_si_003.zip › 13C-NMR/4b_CARBON_01.fid/log]

Mon May 23 15:12:07 2022: Experiment started
Mon May 23 15:14:07 2022: BS 1 completed
Mon May 23 15:16:05 2022: BS 2 completed
Mon May 23 15:18:04 2022: BS 3 completed
Mon May 23 15:20:02 2022: BS 4 completed
Mon May 23 15:22:00 2022: BS 5 completed
Mon May 23 15:23:58 2022: BS 6 completed
Mon May 23 15:25:57 2022: BS 7 completed
Mon May 23 15:27:55 2022: BS 8 completed
Mon May 23 15:29:53 2022: BS 9 completed
Mon May 23 15:31:52 2022: BS 10 completed
Mon May 23 15:33:50 2022: BS 11 completed
Mon May 23 15:35:48 2022: BS 12 completed
Mon May 23 15:37:47 2022: BS 13 completed
Mon May 23 15:39:45 2022: BS 14 completed
Mon May 23 15:41:43 2022: BS 15 completed
Mon May 23 15:43:42 2022: BS 16 completed
Mon May 23 15:45:40 2022: BS 17 completed
Mon May 23 15:47:38 2022: BS 18 completed
Mon May 23 15:49:37 2022: BS 19 completed
Mon May 23 15:51:35 2022: BS 20 completed
Mon May 23 15:53:33 2022: BS 21 completed
Mon May 23 15:55:31 2022: BS 22 completed
Mon May 23 15:57:30 2022: BS 23 completed
Mon May 23 15:59:28 2022: BS 24 completed
Mon May 23 16:01:21 2022: Acquisition aborted
