# Supplementary material for: Base-Mediated Rearrangement of α-Dithioacetyl Propargylamines via Expansion of Dithioacetyl Ring: Synthesis of Medium-Sized S,S-Heterocycles
Source: Org Lett. 2023 May 26;25(22):4028–32. doi: 10.1021/acs.orglett.3c01118 (PMC10262264; doi:10.1021/acs.orglett.3c01118)
Supplement: Supplementary file 3 — ol3c01118_si_003.zip [file ol3c01118_si_003.zip › 13C-NMR/4c_CARBON_01.fid/log]

Fri Jul 22 17:30:12 2022: Experiment started
Fri Jul 22 17:32:12 2022: BS 1 completed
Fri Jul 22 17:34:10 2022: BS 2 completed
Fri Jul 22 17:36:09 2022: BS 3 completed
Fri Jul 22 17:38:07 2022: BS 4 completed
Fri Jul 22 17:40:05 2022: BS 5 completed
Fri Jul 22 17:42:04 2022: BS 6 completed
Fri Jul 22 17:44:02 2022: BS 7 completed
Fri Jul 22 17:46:00 2022: BS 8 completed
Fri Jul 22 17:47:59 2022: BS 9 completed
Fri Jul 22 17:49:57 2022: BS 10 completed
Fri Jul 22 17:51:55 2022: BS 11 completed
Fri Jul 22 17:53:54 2022: BS 12 completed
Fri Jul 22 17:55:52 2022: BS 13 completed
Fri Jul 22 17:57:50 2022: BS 14 completed
Fri Jul 22 17:59:48 2022: BS 15 completed
Fri Jul 22 18:01:47 2022: BS 16 completed
Fri Jul 22 18:03:45 2022: BS 17 completed
Fri Jul 22 18:05:43 2022: BS 18 completed
Fri Jul 22 18:07:42 2022: BS 19 completed
Fri Jul 22 18:09:40 2022: BS 20 completed
Fri Jul 22 18:11:38 2022: BS 21 completed
Fri Jul 22 18:13:37 2022: BS 22 completed
Fri Jul 22 18:15:35 2022: BS 23 completed
Fri Jul 22 18:17:33 2022: BS 24 completed
Fri Jul 22 18:19:32 2022: BS 25 completed
Fri Jul 22 18:21:30 2022: BS 26 completed
Fri Jul 22 18:23:28 2022: BS 27 completed
Fri Jul 22 18:25:27 2022: BS 28 completed
Fri Jul 22 18:27:25 2022: BS 29 completed
Fri Jul 22 18:29:23 2022: BS 30 completed
Fri Jul 22 18:31:21 2022: BS 31 completed
Fri Jul 22 18:31:51 2022: Acquisition complete
