# Supplementary material for: Base-Mediated Rearrangement of α-Dithioacetyl Propargylamines via Expansion of Dithioacetyl Ring: Synthesis of Medium-Sized S,S-Heterocycles
Source: Org Lett. 2023 May 26;25(22):4028–32. doi: 10.1021/acs.orglett.3c01118 (PMC10262264; doi:10.1021/acs.orglett.3c01118)
Supplement: Supplementary file 3 — ol3c01118_si_003.zip [file ol3c01118_si_003.zip › 13C-NMR/4d_CARBON_01.fid/log]

Mon Jul  4 11:29:04 2022: Experiment started
Mon Jul  4 11:31:03 2022: BS 1 completed
Mon Jul  4 11:33:02 2022: BS 2 completed
Mon Jul  4 11:35:00 2022: BS 3 completed
Mon Jul  4 11:36:58 2022: BS 4 completed
Mon Jul  4 11:38:57 2022: BS 5 completed
Mon Jul  4 11:40:55 2022: BS 6 completed
Mon Jul  4 11:42:53 2022: BS 7 completed
Mon Jul  4 11:44:52 2022: BS 8 completed
Mon Jul  4 11:46:50 2022: BS 9 completed
Mon Jul  4 11:48:48 2022: BS 10 completed
Mon Jul  4 11:50:46 2022: BS 11 completed
Mon Jul  4 11:52:45 2022: BS 12 completed
Mon Jul  4 11:54:43 2022: BS 13 completed
Mon Jul  4 11:56:41 2022: BS 14 completed
Mon Jul  4 11:58:40 2022: BS 15 completed
Mon Jul  4 12:00:38 2022: BS 16 completed
Mon Jul  4 12:02:36 2022: BS 17 completed
Mon Jul  4 12:04:35 2022: BS 18 completed
Mon Jul  4 12:06:33 2022: BS 19 completed
Mon Jul  4 12:08:31 2022: BS 20 completed
Mon Jul  4 12:10:30 2022: BS 21 completed
Mon Jul  4 12:12:28 2022: BS 22 completed
Mon Jul  4 12:14:26 2022: BS 23 completed
Mon Jul  4 12:16:24 2022: BS 24 completed
Mon Jul  4 12:18:23 2022: BS 25 completed
Mon Jul  4 12:20:21 2022: BS 26 completed
Mon Jul  4 12:22:19 2022: BS 27 completed
Mon Jul  4 12:24:18 2022: BS 28 completed
Mon Jul  4 12:25:28 2022: Acquisition aborted
