# Supplementary material for: Base-Mediated Rearrangement of α-Dithioacetyl Propargylamines via Expansion of Dithioacetyl Ring: Synthesis of Medium-Sized S,S-Heterocycles
Source: Org Lett. 2023 May 26;25(22):4028–32. doi: 10.1021/acs.orglett.3c01118 (PMC10262264; doi:10.1021/acs.orglett.3c01118)
Supplement: Supplementary file 3 — ol3c01118_si_003.zip [file ol3c01118_si_003.zip › 13C-NMR/4e_CARBON_01.fid/log]

Fri Aug 26 20:43:51 2022: Experiment started
Fri Aug 26 20:46:06 2022: BS 1 completed
Fri Aug 26 20:48:17 2022: BS 2 completed
Fri Aug 26 20:50:28 2022: BS 3 completed
Fri Aug 26 20:52:39 2022: Acquisition complete
