# Supplementary material for: Base-Mediated Rearrangement of α-Dithioacetyl Propargylamines via Expansion of Dithioacetyl Ring: Synthesis of Medium-Sized S,S-Heterocycles
Source: Org Lett. 2023 May 26;25(22):4028–32. doi: 10.1021/acs.orglett.3c01118 (PMC10262264; doi:10.1021/acs.orglett.3c01118)
Supplement: Supplementary file 3 — ol3c01118_si_003.zip [file ol3c01118_si_003.zip › 13C-NMR/5'a_CARBON_01.fid/log]

Sat Nov  6 00:05:27 2021: Experiment started
Sat Nov  6 00:07:36 2021: BS 1 completed
Sat Nov  6 00:09:34 2021: BS 2 completed
Sat Nov  6 00:11:33 2021: BS 3 completed
Sat Nov  6 00:13:31 2021: BS 4 completed
Sat Nov  6 00:15:29 2021: BS 5 completed
Sat Nov  6 00:17:27 2021: BS 6 completed
Sat Nov  6 00:19:26 2021: BS 7 completed
Sat Nov  6 00:21:24 2021: BS 8 completed
Sat Nov  6 00:23:22 2021: BS 9 completed
Sat Nov  6 00:25:21 2021: BS 10 completed
Sat Nov  6 00:27:19 2021: BS 11 completed
Sat Nov  6 00:29:17 2021: BS 12 completed
Sat Nov  6 00:31:16 2021: BS 13 completed
Sat Nov  6 00:33:14 2021: BS 14 completed
Sat Nov  6 00:35:12 2021: BS 15 completed
Sat Nov  6 00:37:11 2021: BS 16 completed
Sat Nov  6 00:39:09 2021: BS 17 completed
Sat Nov  6 00:41:07 2021: BS 18 completed
Sat Nov  6 00:43:06 2021: BS 19 completed
Sat Nov  6 00:45:04 2021: BS 20 completed
Sat Nov  6 00:47:02 2021: BS 21 completed
Sat Nov  6 00:49:00 2021: BS 22 completed
Sat Nov  6 00:50:59 2021: BS 23 completed
Sat Nov  6 00:52:57 2021: BS 24 completed
Sat Nov  6 00:54:55 2021: BS 25 completed
Sat Nov  6 00:56:54 2021: BS 26 completed
Sat Nov  6 00:58:52 2021: BS 27 completed
Sat Nov  6 01:00:50 2021: BS 28 completed
Sat Nov  6 01:02:49 2021: BS 29 completed
Sat Nov  6 01:04:47 2021: BS 30 completed
Sat Nov  6 01:06:45 2021: BS 31 completed
Sat Nov  6 01:07:15 2021: Acquisition complete
