# Supplementary material for: Base-Mediated Rearrangement of α-Dithioacetyl Propargylamines via Expansion of Dithioacetyl Ring: Synthesis of Medium-Sized S,S-Heterocycles
Source: Org Lett. 2023 May 26;25(22):4028–32. doi: 10.1021/acs.orglett.3c01118 (PMC10262264; doi:10.1021/acs.orglett.3c01118)
Supplement: Supplementary file 3 — ol3c01118_si_003.zip [file ol3c01118_si_003.zip › 13C-NMR/5a_CARBON_01.fid/log]

Mon Feb 21 10:31:55 2022: Experiment started
Mon Feb 21 10:33:55 2022: BS 1 completed
Mon Feb 21 10:35:53 2022: BS 2 completed
Mon Feb 21 10:37:51 2022: BS 3 completed
Mon Feb 21 10:39:49 2022: BS 4 completed
Mon Feb 21 10:41:48 2022: BS 5 completed
Mon Feb 21 10:43:46 2022: BS 6 completed
Mon Feb 21 10:45:44 2022: BS 7 completed
Mon Feb 21 10:47:43 2022: BS 8 completed
Mon Feb 21 10:49:41 2022: BS 9 completed
Mon Feb 21 10:51:39 2022: BS 10 completed
Mon Feb 21 10:53:38 2022: BS 11 completed
Mon Feb 21 10:55:36 2022: BS 12 completed
Mon Feb 21 10:57:34 2022: BS 13 completed
Mon Feb 21 10:59:33 2022: BS 14 completed
Mon Feb 21 11:01:31 2022: BS 15 completed
Mon Feb 21 11:03:29 2022: BS 16 completed
Mon Feb 21 11:05:28 2022: BS 17 completed
Mon Feb 21 11:07:26 2022: BS 18 completed
Mon Feb 21 11:09:24 2022: BS 19 completed
Mon Feb 21 11:11:22 2022: BS 20 completed
Mon Feb 21 11:13:21 2022: BS 21 completed
Mon Feb 21 11:15:19 2022: BS 22 completed
Mon Feb 21 11:17:17 2022: BS 23 completed
Mon Feb 21 11:19:16 2022: BS 24 completed
Mon Feb 21 11:21:14 2022: BS 25 completed
Mon Feb 21 11:23:12 2022: BS 26 completed
Mon Feb 21 11:25:11 2022: BS 27 completed
Mon Feb 21 11:27:09 2022: BS 28 completed
Mon Feb 21 11:29:07 2022: BS 29 completed
Mon Feb 21 11:31:06 2022: BS 30 completed
Mon Feb 21 11:33:04 2022: BS 31 completed
Mon Feb 21 11:33:33 2022: Acquisition complete
