# Supplementary material for: Base-Mediated Rearrangement of α-Dithioacetyl Propargylamines via Expansion of Dithioacetyl Ring: Synthesis of Medium-Sized S,S-Heterocycles
Source: Org Lett. 2023 May 26;25(22):4028–32. doi: 10.1021/acs.orglett.3c01118 (PMC10262264; doi:10.1021/acs.orglett.3c01118)
Supplement: Supplementary file 3 — ol3c01118_si_003.zip [file ol3c01118_si_003.zip › 13C-NMR/5b_CARBON_01.fid/log]

Fri May 27 06:10:33 2022: Experiment started
Fri May 27 06:12:32 2022: BS 1 completed
Fri May 27 06:14:31 2022: BS 2 completed
Fri May 27 06:16:29 2022: BS 3 completed
Fri May 27 06:18:27 2022: BS 4 completed
Fri May 27 06:20:26 2022: BS 5 completed
Fri May 27 06:22:24 2022: BS 6 completed
Fri May 27 06:24:22 2022: BS 7 completed
Fri May 27 06:26:20 2022: BS 8 completed
Fri May 27 06:28:19 2022: BS 9 completed
Fri May 27 06:30:17 2022: BS 10 completed
Fri May 27 06:32:15 2022: BS 11 completed
Fri May 27 06:34:14 2022: BS 12 completed
Fri May 27 06:36:12 2022: BS 13 completed
Fri May 27 06:38:10 2022: BS 14 completed
Fri May 27 06:40:09 2022: BS 15 completed
Fri May 27 06:42:07 2022: BS 16 completed
Fri May 27 06:44:05 2022: BS 17 completed
Fri May 27 06:46:04 2022: BS 18 completed
Fri May 27 06:48:02 2022: BS 19 completed
Fri May 27 06:50:00 2022: BS 20 completed
Fri May 27 06:51:59 2022: BS 21 completed
Fri May 27 06:53:57 2022: BS 22 completed
Fri May 27 06:55:55 2022: BS 23 completed
Fri May 27 06:57:53 2022: BS 24 completed
Fri May 27 06:59:52 2022: BS 25 completed
Fri May 27 07:01:50 2022: BS 26 completed
Fri May 27 07:03:48 2022: BS 27 completed
Fri May 27 07:05:47 2022: BS 28 completed
Fri May 27 07:07:45 2022: BS 29 completed
Fri May 27 07:09:43 2022: BS 30 completed
Fri May 27 07:11:42 2022: BS 31 completed
Fri May 27 07:12:11 2022: Acquisition complete
