# Supplementary material for: Base-Mediated Rearrangement of α-Dithioacetyl Propargylamines via Expansion of Dithioacetyl Ring: Synthesis of Medium-Sized S,S-Heterocycles
Source: Org Lett. 2023 May 26;25(22):4028–32. doi: 10.1021/acs.orglett.3c01118 (PMC10262264; doi:10.1021/acs.orglett.3c01118)
Supplement: Supplementary file 3 — ol3c01118_si_003.zip [file ol3c01118_si_003.zip › 13C-NMR/5c_CARBON_01.fid/log]

Fri Jul 22 10:12:58 2022: Experiment started
Fri Jul 22 10:14:58 2022: BS 1 completed
Fri Jul 22 10:16:56 2022: BS 2 completed
Fri Jul 22 10:18:54 2022: BS 3 completed
Fri Jul 22 10:20:53 2022: BS 4 completed
Fri Jul 22 10:22:51 2022: BS 5 completed
Fri Jul 22 10:24:49 2022: BS 6 completed
Fri Jul 22 10:26:47 2022: BS 7 completed
Fri Jul 22 10:28:46 2022: BS 8 completed
Fri Jul 22 10:30:44 2022: BS 9 completed
Fri Jul 22 10:32:42 2022: BS 10 completed
Fri Jul 22 10:34:41 2022: BS 11 completed
Fri Jul 22 10:36:39 2022: BS 12 completed
Fri Jul 22 10:38:37 2022: BS 13 completed
Fri Jul 22 10:40:36 2022: BS 14 completed
Fri Jul 22 10:42:13 2022: Acquisition aborted
