# Supplementary material for: Base-Mediated Rearrangement of α-Dithioacetyl Propargylamines via Expansion of Dithioacetyl Ring: Synthesis of Medium-Sized S,S-Heterocycles
Source: Org Lett. 2023 May 26;25(22):4028–32. doi: 10.1021/acs.orglett.3c01118 (PMC10262264; doi:10.1021/acs.orglett.3c01118)
Supplement: Supplementary file 3 — ol3c01118_si_003.zip [file ol3c01118_si_003.zip › 13C-NMR/5d_CARBON_01.fid/log]

Fri Jul 29 17:29:00 2022: Experiment started
Fri Jul 29 17:31:09 2022: BS 1 completed
Fri Jul 29 17:33:07 2022: BS 2 completed
Fri Jul 29 17:35:06 2022: BS 3 completed
Fri Jul 29 17:37:04 2022: BS 4 completed
Fri Jul 29 17:39:02 2022: BS 5 completed
Fri Jul 29 17:41:01 2022: BS 6 completed
Fri Jul 29 17:42:59 2022: BS 7 completed
Fri Jul 29 17:44:57 2022: BS 8 completed
Fri Jul 29 17:46:56 2022: BS 9 completed
Fri Jul 29 17:48:54 2022: BS 10 completed
Fri Jul 29 17:50:52 2022: BS 11 completed
Fri Jul 29 17:52:50 2022: BS 12 completed
Fri Jul 29 17:54:49 2022: BS 13 completed
Fri Jul 29 17:56:47 2022: BS 14 completed
Fri Jul 29 17:58:45 2022: BS 15 completed
Fri Jul 29 18:00:44 2022: BS 16 completed
Fri Jul 29 18:02:42 2022: BS 17 completed
Fri Jul 29 18:04:40 2022: BS 18 completed
Fri Jul 29 18:06:39 2022: BS 19 completed
Fri Jul 29 18:08:37 2022: BS 20 completed
Fri Jul 29 18:10:35 2022: BS 21 completed
Fri Jul 29 18:12:34 2022: BS 22 completed
Fri Jul 29 18:14:32 2022: BS 23 completed
Fri Jul 29 18:16:30 2022: BS 24 completed
Fri Jul 29 18:18:29 2022: BS 25 completed
Fri Jul 29 18:20:27 2022: BS 26 completed
Fri Jul 29 18:22:25 2022: BS 27 completed
Fri Jul 29 18:24:23 2022: BS 28 completed
Fri Jul 29 18:26:22 2022: BS 29 completed
Fri Jul 29 18:28:20 2022: BS 30 completed
Fri Jul 29 18:30:18 2022: BS 31 completed
Fri Jul 29 18:30:48 2022: Acquisition complete
