# Supplementary material for: Base-Mediated Rearrangement of α-Dithioacetyl Propargylamines via Expansion of Dithioacetyl Ring: Synthesis of Medium-Sized S,S-Heterocycles
Source: Org Lett. 2023 May 26;25(22):4028–32. doi: 10.1021/acs.orglett.3c01118 (PMC10262264; doi:10.1021/acs.orglett.3c01118)
Supplement: Supplementary file 3 — ol3c01118_si_003.zip [file ol3c01118_si_003.zip › 13C-NMR/5e_CARBON_02.fid/log]

Fri Sep  2 20:17:32 2022: Experiment started
Fri Sep  2 20:19:31 2022: BS 1 completed
Fri Sep  2 20:21:30 2022: BS 2 completed
Fri Sep  2 20:23:28 2022: BS 3 completed
Fri Sep  2 20:25:26 2022: BS 4 completed
Fri Sep  2 20:27:25 2022: BS 5 completed
Fri Sep  2 20:29:23 2022: BS 6 completed
Fri Sep  2 20:31:21 2022: BS 7 completed
Fri Sep  2 20:33:20 2022: BS 8 completed
Fri Sep  2 20:35:18 2022: BS 9 completed
Fri Sep  2 20:37:16 2022: BS 10 completed
Fri Sep  2 20:39:14 2022: BS 11 completed
Fri Sep  2 20:41:13 2022: BS 12 completed
Fri Sep  2 20:43:11 2022: BS 13 completed
Fri Sep  2 20:45:09 2022: BS 14 completed
Fri Sep  2 20:47:08 2022: BS 15 completed
Fri Sep  2 20:49:06 2022: BS 16 completed
Fri Sep  2 20:51:04 2022: BS 17 completed
Fri Sep  2 20:53:03 2022: BS 18 completed
Fri Sep  2 20:55:01 2022: BS 19 completed
Fri Sep  2 20:56:59 2022: BS 20 completed
Fri Sep  2 20:58:58 2022: BS 21 completed
Fri Sep  2 21:00:56 2022: BS 22 completed
Fri Sep  2 21:02:54 2022: BS 23 completed
Fri Sep  2 21:04:52 2022: BS 24 completed
Fri Sep  2 21:06:51 2022: BS 25 completed
Fri Sep  2 21:08:49 2022: BS 26 completed
Fri Sep  2 21:10:47 2022: BS 27 completed
Fri Sep  2 21:12:46 2022: BS 28 completed
Fri Sep  2 21:14:44 2022: BS 29 completed
Fri Sep  2 21:16:42 2022: BS 30 completed
Fri Sep  2 21:18:41 2022: BS 31 completed
Fri Sep  2 21:19:10 2022: Acquisition complete
