# Supplementary material for: Base-Mediated Rearrangement of α-Dithioacetyl Propargylamines via Expansion of Dithioacetyl Ring: Synthesis of Medium-Sized S,S-Heterocycles
Source: Org Lett. 2023 May 26;25(22):4028–32. doi: 10.1021/acs.orglett.3c01118 (PMC10262264; doi:10.1021/acs.orglett.3c01118)
Supplement: Supplementary file 3 — ol3c01118_si_003.zip [file ol3c01118_si_003.zip › 13C-NMR/6a_CARBON_01.fid/log]

Tue Dec  7 00:47:57 2021: Experiment started
Tue Dec  7 00:49:59 2021: BS 1 completed
Tue Dec  7 00:51:57 2021: BS 2 completed
Tue Dec  7 00:53:56 2021: BS 3 completed
Tue Dec  7 00:55:54 2021: BS 4 completed
Tue Dec  7 00:57:52 2021: BS 5 completed
Tue Dec  7 00:59:51 2021: BS 6 completed
Tue Dec  7 01:01:49 2021: BS 7 completed
Tue Dec  7 01:03:47 2021: BS 8 completed
Tue Dec  7 01:05:46 2021: BS 9 completed
Tue Dec  7 01:07:44 2021: BS 10 completed
Tue Dec  7 01:09:42 2021: BS 11 completed
Tue Dec  7 01:11:41 2021: BS 12 completed
Tue Dec  7 01:13:39 2021: BS 13 completed
Tue Dec  7 01:15:37 2021: BS 14 completed
Tue Dec  7 01:17:36 2021: BS 15 completed
Tue Dec  7 01:19:34 2021: BS 16 completed
Tue Dec  7 01:21:32 2021: BS 17 completed
Tue Dec  7 01:23:30 2021: BS 18 completed
Tue Dec  7 01:25:29 2021: BS 19 completed
Tue Dec  7 01:27:27 2021: BS 20 completed
Tue Dec  7 01:29:25 2021: BS 21 completed
Tue Dec  7 01:31:24 2021: BS 22 completed
Tue Dec  7 01:33:22 2021: BS 23 completed
Tue Dec  7 01:35:20 2021: BS 24 completed
Tue Dec  7 01:37:19 2021: BS 25 completed
Tue Dec  7 01:39:17 2021: BS 26 completed
Tue Dec  7 01:41:15 2021: BS 27 completed
Tue Dec  7 01:43:14 2021: BS 28 completed
Tue Dec  7 01:45:12 2021: BS 29 completed
Tue Dec  7 01:47:10 2021: BS 30 completed
Tue Dec  7 01:49:09 2021: BS 31 completed
Tue Dec  7 01:49:38 2021: Acquisition complete
