# Supplementary material for: Base-Mediated Rearrangement of α-Dithioacetyl Propargylamines via Expansion of Dithioacetyl Ring: Synthesis of Medium-Sized S,S-Heterocycles
Source: Org Lett. 2023 May 26;25(22):4028–32. doi: 10.1021/acs.orglett.3c01118 (PMC10262264; doi:10.1021/acs.orglett.3c01118)
Supplement: Supplementary file 3 — ol3c01118_si_003.zip [file ol3c01118_si_003.zip › 13C-NMR/6b_CARBON_01.fid/log]

Thu Jun 16 23:23:24 2022: Experiment started
Thu Jun 16 23:25:26 2022: BS 1 completed
Thu Jun 16 23:27:24 2022: BS 2 completed
Thu Jun 16 23:29:22 2022: BS 3 completed
Thu Jun 16 23:31:21 2022: BS 4 completed
Thu Jun 16 23:33:19 2022: BS 5 completed
Thu Jun 16 23:35:17 2022: BS 6 completed
Thu Jun 16 23:37:16 2022: BS 7 completed
Thu Jun 16 23:39:14 2022: BS 8 completed
Thu Jun 16 23:41:12 2022: BS 9 completed
Thu Jun 16 23:43:11 2022: BS 10 completed
Thu Jun 16 23:45:09 2022: BS 11 completed
Thu Jun 16 23:47:07 2022: BS 12 completed
Thu Jun 16 23:49:05 2022: BS 13 completed
Thu Jun 16 23:51:04 2022: BS 14 completed
Thu Jun 16 23:53:02 2022: BS 15 completed
Thu Jun 16 23:55:00 2022: BS 16 completed
Thu Jun 16 23:56:59 2022: BS 17 completed
Thu Jun 16 23:58:57 2022: BS 18 completed
Fri Jun 17 00:00:55 2022: BS 19 completed
Fri Jun 17 00:02:54 2022: BS 20 completed
Fri Jun 17 00:04:52 2022: BS 21 completed
Fri Jun 17 00:06:50 2022: BS 22 completed
Fri Jun 17 00:08:49 2022: BS 23 completed
Fri Jun 17 00:10:47 2022: BS 24 completed
Fri Jun 17 00:12:45 2022: BS 25 completed
Fri Jun 17 00:14:44 2022: BS 26 completed
Fri Jun 17 00:16:42 2022: BS 27 completed
Fri Jun 17 00:18:40 2022: BS 28 completed
Fri Jun 17 00:20:38 2022: BS 29 completed
Fri Jun 17 00:22:37 2022: BS 30 completed
Fri Jun 17 00:24:35 2022: BS 31 completed
Fri Jun 17 00:25:05 2022: Acquisition complete
